# Supplementary material for: A developmental shift in glucocorticoid receptor expression preserves glucocorticoid sensitivity in the adult suprachiasmatic nucleus
Source: PLoS Biol. 2026 Jul 7;24(7):e3003870. doi: 10.1371/journal.pbio.3003870 (PMC13340777; doi:10.1371/journal.pbio.3003870)
Supplement: S1 Data — (XLSX) [file pbio.3003870.s015.xlsx]

## Sheet: Fig 1
Fig 1c	Average of the activity onset time before and after the phase-shift
Days after phase shift	Naive														Out-of-phase															In-phase
-4	18.41	19.08	19.08	19	19.33	19.08	19	19	19.08	19.33	19.42	19.5	19.5	19.33	19.25	19.08	19.08	19.17	19.08	19	19	19.08	19.25	19.25	19.08	19.33	19.5	19.25	19.42	19.25	19.08	19.5	19.25	19	19	19.08	19	19.33	19.42	19.33	19.33	19.17	19.6	19.33	19.25
-3	19.16	19.08	19.33	18.92	19.42	19.25	19	19.42	19.17	19.42	19.67	19.5	19.41	19.33	19.33	19.08	19.83	19.17	19.17	19.17	19.08	19.08	19.5	19.08	19.08	19.67	19.25	19.33	19.25	19.58	19.17	20	19.58	19	19.08	19.08	19.08	19.33	19.25	19.42	19.17	19.25	19.33	19.08	19.17
-2	19.25	19.08	19.58	19.25	19.08	19.08	19.08	19.17	19.08	19.42	19.66	19.58	19.33	19.33	19.25	19.25	19.83	19.08	19.08	19.42	19.08	19.08	19.42	19.33	19.08	19.5	19.17	19.25	19.16	19.42	19.17	19.25	19.25	18.75	19.08	19.08	19	19.25	19.42	19.42	19.17	19.33	19.41	19.08	19.17
-1	19.25	19.08	19.33	19.33	19.33	19.25	19.17	19	19.08	19.25	19.5	19.58	19.33	19.33	19.42	19.08	19.92	19.25	19.08	19.17	19	19.08	19.42	19.08	19.17	19.25	19.25	19.16	19.25	19.33	19.17	19.25	19.33	19.08	19	19.08	19	19.17	19.58	19.42	19.08	19.33	19.33	19.25	19.17
0	19.25	19.08	19.5	19.33	19.08	19.25	19.16	19.17	19.08	19.33	19.25	19.67	19.33	19.42	19.25	19.08	19.33	19.17	19.08	19	19	19	19.25	19.08	19.08	19.25	19.33	19.16	19.25	19.33	19.25	19.25	19.08	19	19.08	19	19.08	19.42	19.5	19.25	19.17	19.17	19.25	19.16	19.33
1	13.42	13.92	18.33	17.92	18.67	19.25	18.83	13.33	13.58	17.75	18.08	18.83	14.5	15.67	18.42	16.83	19.75	17.75	18.5	18.17	17.33	18.5	18.33	17.08	18.17	19.25	18.25	18.67	18.25	17.5	13.67	18	13.67	18.33	18.08	17.58	18	17.58	17.5	18.42	18.25	18.2	18.83	13.75	13.33
2	13.75	15.42	15.75	13.75	17.67	18.75	13.3	14.08	14.08	16.58	15.67	17.75	14.25	14.58	18	16.67	19.5	14	14.6	14.6	17.08	17.17	16.42	13.75	16.67	18.33	15.83	16.25	15.25	16.33	14.5	17.17	14.42	14.75	13.33	15.92	13.5	14.17	15.5	15.5	16.17	14.33	17.75	13.75	13.58
3	14	13.83	15.5	14.33	16.42	15.42	13.83	13.58	13.25	14.58	14.58	16.16	13.58	14.17	17.08	16.33	17.92	13.42	13	13.92	13.92	16.83	15.58	13.33	14.1	17.25	14.83	13.25	13.5	14.25	13.58	14.42		15	13.75	14.58	13.25	13.25	14.83	14.33	14.33	15	15.25	13.33	13.33
4	13.17	13.33	14.17	13.42	15.08	15.75	14.67	14.75	13	14.08	13.42	15.25	13.33	13.42	16.17	14.17	16.92	13.17	13.33	13.58	13.25	16.58	14.42	13.75	13.5	16.42	13.42	13.33	13.41	13.67	13.25	13.92	13.17	14.25	14.33	13	13.33	13.17	13.5	13.75	13.42	13.67	14.5	13.25	13.17
5	13	13.17	13.58	13.25	14.75	13.75	14.5	14.25	13.08	13.42	13.42	14.5	13.67	13.42	14.92	13.33	16.58	13.08	13.08	13.41	13.25	15.58	13.58	13.17	13.08	15.83	13.42	13.16	13.08	13.33	13.17	13.33	13.17	13.5	13.75	13.08	13.5	13.17	13.42	13.33	13.17	13.67	13.83	13.17	13.17
6	13.25	13.08	13.33	13.33	14.08	14.5	13.83	13.08	13.08	13.33		13.5	13.33	13.58	13.42	13.08	15.08	13.17	13.25	13.17	13.08	14.83	13.25	13.17	13.08	14.17	13.25	13.16	13.08	13.17	13.17	13.33	13.25	13.08	13.42	13.08	13.17	13.08	13.33	13.33	13.25	13.41	13.41	13.17	13.16
7	13.17	13.08	13.25	13.33	13.33	13.25	13.25	13	13.08	13.25	13.92	13.33	13.25	13.5	13.5	13.08	14.17	13.17	13.16	13.08	13.08	14.17	13.33	13.08	13.08	13.42	13.25	13.25	13.33	13.25	13.08	13.25	13.17	13	13.17	12.92	13.08	13.33	13.17	13.33	13.08	13.25	13.33	13.083	13.16
8	13.25	13.17	13.25	13.17	13.25	13.17	13.25	13.25	13.08	13.33	13.83	13.75	13.5	13.42	13.42	13.25	13.5	13.08	13.16	13.33	13.08	13.33	13.33	13.17	13.08	13.17	13.5	13.08	13.33	13.42	13.17	13.25	13.08	13.08	13.25	13	13.08	13.08	13.33	13.25	13.17	13.33	13.33	13.17	12.92
Fig 1d	Phase-shift 50
Naïve	Out-of-phase	In-phase
0.8529	3.792	1.841
0.6987	2.537	0.7909
2.092	4.872	2.155
1.305	1.391	0.5072
3.172	1.659	1.777
3.041	1.546	1.1
1.139	2.162	1.973
0.6602	4.857	1.334
0.7331	2.313	1.365
2.019	1.195	1.681
2.802	2.165	1.76
2.89	4.459	2.023
0.7137	1.919	1.43
0.8449	1.997	2.581
	1.695	0.6849
		0.7981
Fig 1f	% of GR+/GFAP+ nuclei from all nuclei
Naïve	Out-of-phase	In-phase
11.83	4.53	7.45
11.16	7	12.54
12.5	8.28	13.12
10.63	7.51	8.88
8.4	7.95	10.15
11.15	7.79	7.66
10.71	11.15	9.27
11.17	6.91	10.44
11.29		12.57
15.11		10.82
		8.64
		11.92

## Sheet: Fig 3
Fig 3c	Percentage of GR+ cells co-expressing astrocytic markers (GFAP/VIM+ in red) or neuronal marker (VGAT+ in cyan)
Developmental age	% of GR+ in VGAT+ cells					% of GR+ in GFAP/VIM+ cells
GD17.5	41.67	60	50	33.33		44.4444	42.8571	42.8571	50
PND2	28.57	36.36	30	36.36		75	60	41.1765	55.5556	66.6667	40
PND10	27.27	50	44.44	11.76	27.27	61.5385	50	75
PND30	7.14	12	38.89	12.5	25	80	53.3333	70.5882	76.4706	80

## Sheet: Fig 4
Fig 4b	Corticosterone in plasma (ng/mL)
ZT0	ZT12
0	374.801
1.38524	460.719
333.494	336.798
1.4	591.25
100.522	244.271
151.743	283.925
Fig 4d	Number of PLA puncta/GFAP+ area
ZT0	ZT12
699.922	589.861
660.045	868.493
1076.82	29.7614
468.713	750.087
613.391	880.5
906.901	295.47
1356.38	680.176
1281.11	333.147
1779.66	282.006
829.904	510.968
423.009	275.292
	333.372
Fig 4e	Corticosterone in plasma (ng/mL)
ZT0 VEH	ZT0 CORT
222.791	374.801
392.976	460.719
326.885	336.798
88.9561	591.25
36.0831	244.271
171.57	283.925
Fig 4g	Number of PLA puncta/GFAP+ area
ZT0 VEH	ZT0 CORT
1651.87	790.862
758.433	763.171
1086.07	448.147
1267.2	231.328
807.998	289.498

## Sheet: Fig 5
Fig 5a	% of GR+ amongst all nuclei
ZT0	ZT12
20.34	27.31
31.01	52.16
24.69	42.26
17.54	32.56
28.7	32.6
19.86	24.4
Fig 5c	% of GR+ amongst all nuclei
ZT0 VEH	ZT0 CORT
25.61	34.57
24.49	30.22
19.05	34.41
15.77	23.51
22.13	26.07
23.13	44.9

## Sheet: Fig 6
Fig 6g	Integrated Ca2+ response represented as the area under the curve (AUC)
Date_slice/mouse	Ctrl	CORT	CORT + GAP 26	GAP 26
20240611 S1/M1	9.94	12.24	4.29	5.31
20240611 S1/M2	16.67	21.41	16.31	9.06
20240612 S1/M3	20.78	22.48	3.03	1.9
20240612 S1/M4	9.6	16.1	20.8	1.81
Fig 6h	Astrocytic Ca2+ events/min
Date_slice/mouse	Ctrl	CORT	CORT + GAP 26	GAP 26
20240611 S1/M1	0.75	1.75	1	0.5
20240611 S1/M2	1.25	3	2.25	0.75
20240612 S1/M3	1.25	3.75	0.5	0.25
20240612 S1/M4	1.25	2.25	1.75	0.5
Only one slice was used per mice.
Slices were prepared at ZT0-2
Regular aCSF was used
Fig 6i	Astrocytic Ca2+ events/min
Date_slice/mouse	VEH	CORT	CORT + GAP 26
20260127 S1/M1	0.49	3.69	1.47
20260129 S1/M2	0.74	1.23	0.49
20251127 S1/M3	1.47	2.46	2.7
20251125 S1/M4	0.49	0.98	0.25
Mean	0.8	2.09	1.23
Only one slice was used per mice.
Slices were prepared at ZT0-2
aCSF containing Actinomycin D and Cycloheximide was used
Fig 6j	Astrocytic Ca2+ events/min
Date_slice/mouse	VEH	CORT	CORT + GAP 26
20251119 S1/M1	3.44	10.82	1.23
20251209 S1/M2	0	1.72	0.49
20251118 S1/M3	5.9	6.39	5.16
20251119 S1/M4	1.97	3.2	3.2
Mean	2.83	5.53	2.52
Only one slice was used per mice.
Slices were prepared at ZT12-14
aCSF containing Actinomycin D and Cycloheximide was used
Fig 6k	Astrocytic Ca2+ events/min
Date_slice/mouse	VEH	CORT	CORT + GAP 26
20260203 S1/M1	0	0.49	0
20260204 S1/M2	0.49	1.97	0.25
20260204 S1/M3	4.18	5.41	0.49
Mean
Only one slice was used per mice.
Slices were prepared at ZT0-2
Regular aCSF was used
Fig 6m	Synchronized events
VEH	CORT	CORT + GAP 26
4	6	5
0	1	2
1	8	0
0	1	0
1	0	1
0	2	0
0	1	0

## Sheet: S1 Fig
Fig S1a	Circadian pattern of locomotor activity in LD 12:12 before the shift of the LD cycle
ZT (h)	Naive														Out-of-phase															In-phase
0	8	8.571	1.143	0	16.9	7	2.1	8.714	2.3	0	9.1	1	5.6	0	4.44444	14.357	8.429	3.143	3.5	17.786	4.643	1.429	0.786	11.9	11.6	4.2	0	0.9	2.4	15.9	0	1.571	3.5	6.714	0.357	2.714	2.286	4.714	0.5	0.1	1.7	6.4	23.2	0.5	5.5
0.08	11.1	9.786	5.857	2.857	40.1	6.714	0.7	4	0.2	0	6	0.6	1.2	0	3.77778	16.714	21.786	8.143	0.357	14.286	10.357	3.643	1.5	5	7.8	0.2	0	0	3.5	7.1	0.857	1.857	1.5	4.214	1.286	1.357	1.357	1.786	4.3	0.1	0.5	1.9	43.3	0	13.9
0.17	1.7	19.143	9.429	6.571	26.7	20.286	0.4	4.357	0.1	0	0.8	0.4	3.1	0	1.22222	29.5	31.571	33.214	0.214	15.071	19.929	20.214	0	1	16.5	0	0	0.8	4.8	7.1	1.143	0.929	1.071	1.857	5.857	4.214	0.214	5.5	4	0	0.6	7.2	34.8	0.8	16.2
0.25	0	18.5	8.571	5.571	22.5	13.857	0	8.929	0.1	0	0.3	0.4	0.2	0	0	21.143	27.143	25.429	0.857	16.929	30.714	23.643	0	0	29.4	0	0	0	1.9	1.6	2.786	2.929	0.357	2.714	9.5	3.786	0	10.929	0.6	0	0.5	2.5	22.5	0	4.6
0.33	0	7.071	7.286	4.5	21.2	7.714	0	9.143	0	0	0	0	0	0	0	20.071	15	19.143	0.143	11.929	41	17.214	0	0	13.9	0	0	0	2.6	0.1	0	1.357	0	1.714	6.429	7.786	0	10.714	0	0	0	0	10.6	0	0.2
0.42	0	1.429	2.929	2.071	14.3	8.5	0	5.857	0	0	0	0	0	0	0	10.857	10.643	16.214	1.357	8.143	41.643	10.929	0	0	3.9	0	0	0	6.3	0.1	0	2.071	0	0	4.5	7.857	0	9	0	0	0	0	9.1	0	0.2
0.5	0	0	1.857	0.714	9.5	0.286	0	4.929	0	0	0	0	0	0	0.666667	11.714	16.143	14.071	0	3.143	34.571	6.071	0	0	1.2	0	0	0	3.9	0	0	0	0	0	3.571	3.214	0	9.429	0	0	0	0	1.8	0	0
0.58	0	1.429	0	0	16.4	0.714	0	2.143	0	0	0	0	0	0	0	9.214	3.857	8	0	1.286	28.143	3.5	0	0	0	0	0	0	3.6	0	0	0	0	0	3.786	2.429	0	5.5	0	0	0	0	2.6	0	0
0.67	0	2.714	0	0	18.4	0	0	0.286	0	0	0	0	0	0	0	7.857	1.571	5.929	0	0	22.429	3	0	0	0	0	0	0	8	0	0	0	0	0	3.929	0	0	3.143	0	0	0	0	0	0	0
0.75	0	1.857	0	0	11.1	0.214	0	0.571	0	0	0	0	0	0	0	4.286	1.857	4.286	0	0.286	20.357	0.5	0.071	0	0	0	0	0	6.1	0	0	0	0.214	0	4.071	0	0	4.071	0	0	0	0	0	0	0
0.83	0	0.357	0	0	6.9	0	0	0	0	0	0	0	0	0	0	3	2.643	0.714	0	0	12.786	0	0.214	0	0	0	0	0	6.6	0	0	0.071	0.214	0	1.857	1.143	0	0.786	0	0	0	0	0	0	0
0.92	0	1.143	0	0	2.6	0	0	0	0	0	0	0	0	0	0	0.143	1.643	1.929	0	0	7.714	0	0.429	0	0	0	0	0	5.5	0	0	0	0	0	1	2.643	0	0.571	0	0	0	0	0	0	0
1	0	0	0	0	0.9	0.143	0	0	0	0	0	0	0	0	0	0	1.071	1.214	0	0	8.071	0	0.857	0	0	0	0	0	12.9	0	0	0.357	0	0	0	0.643	0	0	0	0	0	0	0	0	0
1.08	0	0	0	0	4.6	0	0	0	0	0	0	0	0	0	0	0	0	0.571	0	0	0.214	0	0.071	0	0	0	0	0	23.3	0	0	0.143	0.071	0	0	0	0	0	0	0	0	0	0	0	0
1.17	0	0	0	0	2	1.714	0	0	0	0	0	0	0	0	0	0	0	0	0	0.071	1.929	0	0.429	0	0	0	0.1	0	14.9	0	0.071	0	0.214	0	0	0	0	0	0	0	0	0	0	0	0
1.25	0	0	0	0.429	0	0.071	0	0	0	0	0	0	0	0	0	0	0	0.429	0	0	0	0	1.071	0	0	0	0	0	11	0	0	0	0	0	0.071	0	0	0	0	0	0	1.3	0	0	0
1.33	0	0	0.143	0.071	0.2	0.571	0	0	0	0	0	0	0.2	0	0	0	0	0	0	0	0	0.357	0.571	0	0	0	0	0	12.9	0	0	0.071	0	0	0.143	0.071	0	0	0	0	0	0	0	0	0
1.42	0	0	0	0	0	4.214	0	0	0	0	0	0	0	0	0	0	0	0.357	0	0	0	0	0	0	0	0	0	0	9.4	0	0	0.071	0	0	0.071	0	0	0.071	0	0	0	0	0	0	0
1.5	0	0	0	0	0	3.071	0	0	0	0	0	0	0	0	0	0	0	2.071	0	0	0	0	0	0	0	0	0	0	7	0	0	0	0.071	0	0	1.286	0	0	0	0	0	0	0	0	0
1.58	0	0	0	0	0	1.214	0	0	0	0	0	0	0	0	0	0	0	1.857	0	0	0	0	0	0	0	0	0	0	3.7	0	0	0	0	0	0.071	0.357	0	0	0	0	0	0	0	0	0
1.67	0	0	0	0	0	4.143	0	0	0	0	0	0	0	0	0	0	0	0	0	0	0.357	0	0	0	0	0	0	0	3.9	0	0	0	0	0	0	0	0	0	0	0	0	0	0	0	0
1.75	0	0	0	0	0	3.714	0	0	0	0	0	0	0.4	0	0	0	0	0	0	0	0	0	0.143	0	0	0	0	0	0	0	0	0	0.143	0	0	0.357	0	0	0	0	0	0	0	0	0
1.83	0	0	0.071	0	0	2.214	0	0	0	0	0	0	1.8	0	0	0	0	0	0	0	0.071	0	0.429	0	0	0	0	0	0	0	0	0	0.143	0	0	2.071	0	0	0	0	0	0	0	0	0
1.92	0	0	0.571	0.286	0	2.643	0	0	0	0	0	0	0.8	0	0	0	0	0.286	0	0	0.214	0	0.143	0	0	0	0	0.1	0	0	0	0	0	0	0	1.571	0	0	0	0	0	0	0	0	0
2	0.1	0	0	0	0	2.143	0	0.286	0	0	0	0	0	0	0	0	0	0	0	0	0	0	1	0	0	0	0	0	0	0	0	1.357	0	2.214	0	0	0	0	0	0	0	0	0	0.5	0.3
2.08	0.1	0	0.071	0	0	0	0	0	0	0	0	0	0	0	0	0	0	0	0	0.143	0	0	0	0	0	0	0	0	0	0	0	1.643	0	2.429	0	0.5	0	0	0	0	0	0	0	0	0
2.17	0	0	0	0	0	0	0	0	0	0	0	0	0	0	0	0	0	0	0	0	0	0	0.143	0	0	0	0	0	0	0	0	0	0	3.357	0	0.5	0	0	0	0	0.2	0	0	0	0
2.25	0	0	0	0.286	0	0	0	0	0	0	0	0	0	0	0	0	0	0	0	0	0	0	0.071	0	0	0	0	0	0	0.9	0	0	0	1.143	0	1.143	0	0.071	0	0	0	0	0	0	0
2.33	0	0	0.5	0.214	0	0	0	0	0	0	0	0	0.1	0	0	0	0	0	0	0	0	0	0.643	0	0.6	0	0	0	0	0	0	0	0	0	0	0.214	0	0	0	0	0	0	0	0	0
2.42	0	0	0	0	0	0	0	0	0	0	0	0	0	0	0	0	0	0	0	0	0.071	0	0	0	2.1	0	0	0	0	0	0	0.214	0	0	0	0.071	0	0	0	0	0	0	0	0	0
2.5	0	0	0	0	0	0.429	0	0	0	0	0	0	0	0	0	0	0	0	0	0	0	0	0	0	0	0	0	0.2	0	0	0	0.214	0	0	0.143	0.071	0	0	0	0	0	0	0	0	0
2.58	0	0	0	0	0	0.857	0	0	0	0	0	0	0	0	0	0	0	0	0	0	0	0	0	0	0	0	0	0.2	0	0	0	2.071	0	0	0	0	0	0	0	0	0	0	0	0	0
2.67	0.6	0	0	0	0	0.429	0	0.214	0	0	0	0	0	0	0	0	0	0	0	0	0.286	0	0	0	0	0	0	0	0	0	0.143	0	0.429	0	0.071	0	0	0	0	0	1.4	0	0	0	0
2.75	0.9	0	0	0	0	0.857	0	0.214	0	0	0	0	0	0	0	0	0	0	0	0	0	0	0	0	0	0	0	0	0	0	0	0	0.357	0	0.143	0	0	0	0.2	0	0.2	0	0	0	0
2.83	0	0	0	0	0	0.571	0	0.071	0	0	0	0	0	0	0	0	0	0	0	0	0	0	0	0	0	0	0	0	0	0	0	0	0.929	0	0	0.143	0	0.071	0	0	0	0	0	0	0
2.92	0	0	0	0	0	0	0	0.857	0	0	0	0	0	0	0.555556	0	0	0	0	0	0	0	0	0	0	0	0	0	0	0	0	0	0	0	0.071	0.929	0	0	0	0	0	1	0.1	0	0
3	0	0	0	0.714	0	0.143	0	0	0	0	0	0.9	0	0	5.66667	0	0	0	0	0	0	0	0.214	0	1	0	0	0	0	0	0	0	0.071	0	0	0.357	0	0	0	0	0	2.7	0	0.9	0
3.08	0	0	0	1.286	0	0	0	0.786	0	0	0	0	0	0	3.55556	0	0.143	0	0	0	0.714	0	0	0	3.9	0	0	0	0	0	0	0	0	0	0	0.071	0	0	0	0	0	0.4	0	0.3	0
3.17	0	0	0	0.214	0	0	0	0	0	0	0	0	0	0	0	0	0	0	0	0	0	0	0.929	0	3.1	0	0	0	0	0	0	0	0	0	0	0	0	0.357	0	0	0	0	0	0	0
3.25	0	0	0	0	0	0	1	0.214	0	0	0	0.2	0	0.7	0	0	0.571	0	0	0.143	0	0	1.714	0	0	0	0	0	0	2.1	0	0	0	0	0.071	0	0	0	0	0	0	0	0	0	0
3.33	0	0	0	0	0	2.5	0	0	0	0	0	0	0	5.4	0	0.143	0	0	0	0	0.929	0.071	0.143	0	1.2	0	0	0	0	0.9	0	0	0.214	0	0	0	0	0	0	0	0	0.1	0	0	0
3.42	0	0	0	0	0	0	0	0.857	0	0	0	0	0	1.1	1.44444	0.143	0	0	0	0	0	0	1.143	0	2.6	0	0	0	0	0	0	0.214	0.5	0	0	0	0	0	0	0	0	0	0	0	0
3.5	0.6	0	0	0	0	2.286	0	0	0	0	0	0	0.2	0	5.11111	0	0	0	0	0.214	0	0	1.071	0	6.9	0	0	0	0	0	0	2	0.714	1.357	0	0	0	0	0.1	0	0.1	0	0	0	0
3.58	0.4	0	0	0	0	0.071	0	0	0	0	0	0	0	0	3	0	0	0	0.071	0	0.286	0	0.714	0	2.7	0	0.2	0	0	0	0	0.286	0	2.857	0.071	0	0	0	0.7	0	0	0	0	0.3	0
3.67	0	0	0	0	0	0.071	0	0	0.4	0	0	0	0	0	4.33333	0	0	0	0	0	0	0.214	0.214	0	0	0	0	0	0	0	0	0	0	0.929	0	0	0	0	0	0.2	0.8	0	0	0.1	0
3.75	0	0	0	0	0	0	0	0	0	0	0.9	0	0	0	4.66667	0	0	0	0	0	0.5	0	0	0	0	0	0	0	0	0	0	0	0.071	3.5	0	0.143	0	0.429	0	0	0.2	0	0	0	0
3.83	0	0	0	0	0	0.214	0	0	0	0	0	0	0	0	1.11111	0	0	0	0	0	0.071	0	1.5	0	0	0	0	0	0	0	0	0	0	2.286	0	0	0	0	0	0	0	0	0	0	0
3.92	0	0	0	0	0	0.714	0	0	0	0.6	0	0	0.6	0.8	2.22222	0	0	0	0	0	0.286	0	1.357	0	2.2	0	0	0	0	0	0	0	0	1.857	0	0	0	0	0	0	0	0	0	0	0
4	0	0.5	0.143	0	0.4	0	0	0.429	0.3	0	0	0	3	0	1.11111	0	0	0	0	0.143	0.071	0	0.857	0	4.3	0	0	0	0	1.8	0	0.286	0	0	0	0	0	0	0	0	1.2	0	0	0	0
4.08	1.2	1	0	0	0	0	0	0	0	0	0	0	0.1	0	0	0.143	0	0	0	0.143	1.143	0	0.143	0	1.5	0	0	0	0	0	0	0.786	0	1	0	0	0	0	0	0	0.2	0	0	0	0.2
4.17	0	0	0	0	0	0	0.4	0.429	1.7	0	0	0	0	0	0	0	0	0	0	0	0.929	0	0.786	0	3.7	0	0	0	0	0	0	1.214	0	0	0	0	0	0	0	0	0	0	0	0	0
4.25	1.5	0	0	0	0	0	2.3	0.214	0.6	0.1	0	0	0.8	0	0	0.214	0	0	0	0	0	0.143	0	0	3.3	0	0	0	0.1	0.3	0	1.214	0	0	0	0.143	0.071	0	0	0.2	0.2	0	0	0	0
4.33	0	0	0	0	0	0	0	0	0	0	0	0	0.2	0	0	0	0.214	0	0	0	0	0	0	0	7.3	0	0	0	0.1	1.6	0.286	0.857	0.643	0.143	0	1.571	0	0	0	0	0	0.6	0	0	0
4.42	0	0.071	0	0	0	0	0	0	0	0	0	0	0	0	0	0	0.429	0	0	0	0.571	0	0.143	0	5.6	0	0	0	0	1.3	0.5	2.786	0.5	0.071	0	0.071	0.286	0.071	0	0	0	1.4	0	0	0
4.5	0.2	1.071	0	0.5	0	0	0	0.143	0	0	0	0	1.2	0	0	0.643	0.071	0	0	0	0.571	0	0.286	0	2.4	0	0	0	0	0	0	4	0.286	0.214	0	0.214	0	0	0	0	0	1.4	0.2	0	0
4.58	5.1	0.643	0	0	0	0.071	0	0.071	1.4	0	0	0	0.4	0.2	0	0	1.286	0	0.5	0	0.143	0	0.5	0	0	0	0.2	0	0	0	0	5	1.214	0	0	0.214	0	0.143	0	0	0	0	0	0.4	0
4.67	3.1	0.857	0.143	0	0	0	0	0	0.7	0	0	0	2.1	3.4	0	1.071	2.643	0	0	0	0.714	0	0.143	0	0.5	0	0	0	0	0.1	0.071	0.786	0.643	0	0	0.143	0	0	0.1	0	0	2.2	0	0	0
4.75	0.7	0.286	0	0	0	0	0.6	0	0	0	0	0	0.2	4.1	0	1.5	1.571	0	0	0	0	0	0	0	2	0	0	0	0	0	0.071	0.5	0	0	0	0.429	0	0	0	0	0	3.6	0	0	0.1
4.83	1.9	0	0	0	0	0	0	0	0	0	0	0	0	4.5	1.88889	0.071	0	0	0	0	0.214	0	0	0	0	0	0	0	0.2	0	0	0.571	0.429	0	0	0.071	0	0	0	0	0	0.8	0	0	0
4.92	0.2	1.643	0	0	0	0	0	0	0	0	0.2	0	0	9	5.77778	0	0	0	0.071	0	0	0	0	0	0.1	0	0	0.9	0.4	0	0.143	0	0.214	0	0	0.071	0	0.071	0.2	0	0	0.2	0	0.2	1.2
5	0	0.286	0	0	0	0.071	0	0	0	0	0	0	0.1	6.1	0.444444	0	0.071	0	0	0	0.143	0.143	0.429	0	0.5	0	0	2.2	5.2	0	0.071	0	0	0	0	0.857	0	0	0	0	0	0	0	0.1	1.6
5.08	0	0	0	0	0	0	0.2	0.429	0	0	0	0	0.5	1	0	0	0	0	0	0.214	0	0.143	0	0	0	0	0	0	4.7	0	0.357	0	0	0	0	0.5	0	0	0	0	0	0	0	0	3.4
5.17	0	0	0	0	0	0	0	0.286	0	0	0	1	0	2.8	0	0	0	0	0	0	0	0	0	0	0	0	0.5	0	0.8	0	0.571	0	0.143	0.571	0	0	0	0	0.3	0	0	0	0	0	5.4
5.25	0	0	0	0	0	0	0	0	0	0	0	0.4	0.1	2.9	0.777778	0	0	0	0	0	0	0	0.071	0	0	0	0.1	0	5.7	0	0.071	0	0	0.214	0	0	0	0	0	0	0	0	0	0	4.9
5.33	0	0	0.357	1	0	0.286	0	0	0	0	0	0	1.8	0	0.222222	0	0.143	0	0.071	0.571	0	0	0.214	0	0	0	0	0	0.7	0	0	0.357	0	0.857	0	0	0	0.071	0	0	0	0.3	0	0	0
5.42	0	0	2.286	0.071	0	0	0	0.143	0	0	0	0	3	0	0	0.143	0.357	0	0	0.143	0	0.143	0	0	0	0	0	0	0	0	0	0.143	0.143	0	0	0.071	0	0	0	0.1	0.2	0.6	0	0	0.1
5.5	0	0	0.929	0.214	0	0	0	0	0	0	0.2	0	0.4	0	0	0.143	0.214	0	0	0.214	0	0	0.071	0	0	0	0	0	0.9	0	0	0.071	0	0	0	0.357	0	0	0	0	0	0	0.3	0	0
5.58	0	0	0	0	0	0	0	0	0	0.1	0	0	0	0	0	1.143	0	0	0	0	0	0	0.286	0	1.3	0	0	0	2.4	0	0.286	0.071	0	0	0	0	0	0	0.1	0	0	0	0	0	0.1
5.67	0	0	0.214	0.143	0	0	0	0	0	0	0	0	0	0	0	0.429	0	0	0.143	0	0	0	0.214	0	0	0	0	0	0	0.6	0	0.143	0	0.071	0	0	0	0.071	0	0	0	0	0	0	0.3
5.75	0	0	0	0	0	0	0.3	0	0	0	0	0.1	2.8	0	0	0.643	0	0	0	0	0	0	0	0	0	0	0	0	0	0	0	0	0	1.214	0	0.071	0	0	0	0	0	0	0	0	0
5.83	0	0	0	0	0	0	0	0	0	0	0	0	3.1	0	0	0	0	0	0	0	0	0	0	0	0	0	0	0	0	0	0	0	0	3.571	0.143	0	0	0.786	0.1	0	0	0.3	0	0	0.1
5.92	0	0	0	0	0	0	0	0	0	0	0	0	2.7	0	0	0	0	0	0	0.071	0	0.071	0	0	0	0	0	0.1	0.1	0.1	0	0	0	2.214	0	0	0	0	0	0	0	4.6	0	0	0
6	0	0	0	0	0	0	0	0	0	0	0	0	0	0	0	0	0.143	0	0.071	0.786	0	0	0	0.6	0	0	0	0	0.2	0	0	0.071	0	0	0.143	0	0	0	0	0	0	0.2	0	0	0
6.08	0	0	0	0	0	0	0	0	0	0	0	0	0	0	0	0	0.214	0	0.214	0.071	1.571	0	0	0	0	0	0	0	2.3	0.1	0.071	0	0	0	0.071	0	0	0.071	0.4	0	0	0.3	0	0	0
6.17	0	0.357	0.357	0	0	0	0	0	0	0	0	0	0	0	0	0	0.143	0	0	0	0	0	0.143	0	0	0.1	0	0	0	0	0	0	0	0	0	0.071	0	0	0	0	0	0	0	0	0
6.25	0	0.286	0	0.071	0	0	0	0	0	0	0.3	0	0	0	0	0	0.214	0	0	0	0	0.071	0.357	0	0	0	0	0	0	0	0	0	0	0	0.071	0	0	0	0	0	0	0	0	0	0
6.33	0.5	0.071	0.286	0	0.8	0	0	0	0	0	0.6	0	0	0	0	1.286	0.286	0	0.071	0.071	0.143	0.214	1	0	0	0	0	0	0.5	0	0	0	0	0	0	0.714	0	0	0	0	0	0	0	0	0
6.42	0.9	0.143	0.643	0	0.7	0.071	0	0	0	0	0	0	0	0	0	0.429	0.929	0	0	0.643	0.071	0.071	0.571	0	0	0	0	0	5.6	0	0	1.286	0	0	0.214	0.143	0	0	0	0.4	0	0	0	0	0
6.5	0	0	0	0	0.4	0.143	0	0	0	0	0	0	0	0	0	0.143	0.143	2	0.143	0.071	0.571	0	0	0	0	0	0	0	5	0	0.286	1.214	0.071	0.714	0	0.357	0.143	0	0	0	0	0	0	0	0
6.58	0	0.214	0.071	0	3.4	0	0	0.071	0	0	0	0	0	0	0	0.571	0.571	1.571	0.071	0	0.357	0	0.643	0	0.1	0	0	0	2.8	0	0.143	0.214	0	0.571	0	0.429	0	0.214	0	0	0	0.1	0	0	0
6.67	0	0.786	0	0	0	0	0	0.286	0	0	0	0	0	0	0	0.571	0.714	0.429	0.429	0	0	0.143	0.357	0	0	0	0	0	0	0	0.5	0.071	0.214	0	0	0.071	0	0.071	0	0	0	0.3	0	0	0
6.75	0	0.643	0	0.286	0	0.214	0	0.071	0	0	0	0	1.3	0	0	0.143	0.286	0	1.143	0.286	0.286	0.929	0.143	0	0	0	0.1	0	0	0	0.286	0.857	0.143	0	0	0.571	0.5	0	0	0	0	0.2	0	0.2	0.2
6.83	0	2.929	0.5	0.429	0	1.786	0	0	0	0	0	0	5.2	0	0	0	0.143	0.429	0.143	0	0	1.429	0.357	0	0	0	0.2	0	0	0	0	0	0	0.071	0.929	0.286	0	0.357	0	0	0	0	0	2.7	0.4
6.92	0	5.143	1.214	1.143	0	0.714	0	0	0.4	0	0	0	1.6	0	0	0.286	0	0.214	0.286	0.357	0.071	0.5	0	0	0	0	0	0	0.2	0	0	0	0.143	0.071	0.214	0.071	0	0	0	0	0	0	0	0.4	0
7	0	1.214	0.214	0.5	0	0.929	0	0.214	0.7	0	0	0	0	0	0	0.214	0.143	1.286	0.429	0.071	0	1.071	0.357	0	0	0	0	0	0	0	0.286	0.5	0.071	0	0.071	0.071	0	0	0	0	0	0	0	0	0
7.08	0	0.571	0.357	0.857	0	0.071	0	1.786	0.1	0	0	0	0	0	0	0.071	0.571	0.429	2.643	0.071	0	0	0.929	0	0	0	0.9	0	0	0	0	1.286	2.357	0.071	0	0.357	0	0.214	0	0	0	0	0	0	0
7.17	0	1	0.071	0.929	0	0.714	0	0.071	0	0	0	0	0	0	0	0.5	0.143	1.286	0.929	0.071	0.071	0.071	0.429	0	0	0	0.1	0	0	0	0	0.929	3.929	1.857	0.286	0.286	0.071	0	0	0	0	0	0	0	0.7
7.25	0	2.5	0.929	1.571	0	0.929	0	0.714	0	0	0	0	0	0	0	0.071	1	0.857	0	0.071	0	0.071	1.429	0	0	0	0.1	0	0	0	0	0.429	3.786	3.143	0.071	1.071	0.214	0	0	0	0	0	0.4	0.4	0
7.33	0	4.071	1.714	0.357	0	1.286	0	0	0.1	0.2	0	0	0	0	0	0.429	0.071	0.857	1.143	1.071	0	0.5	0	0	0	0	0	0.3	0.2	0	0.071	1.143	2.571	2.286	0.143	0.429	0.143	0.143	0	0	0	0	0	0.6	0
7.42	0	3.857	2	0.857	0	1.286	0	0	0	0.5	0	0	0.8	0	0	0.214	0.429	1.857	0.143	0.357	0	1.643	0.286	0.1	0	0	0	0	0	0	0	0.357	0.143	1.286	0.143	2.357	0	0.714	0	0	0	0	0	0	0
7.5	0.1	2.643	2.214	0.714	0	1.143	0	0.929	0	0	0	0	3.4	0	0	0	0.286	2.429	0.857	0	0	0.571	0.643	0	0	0	0	0	0	0	0	1	3	0.857	1.714	0.143	0	0	0	0	0	0	0	0	0
7.58	0	2.571	2.214	2.214	0.1	1.357	0	0.357	0	0	0	0	0.4	0	0	0	0.071	1	2	0	0	0	0	0	0	0.3	0	0	0	0	0	1.143	0.857	4.357	1.5	0	0	0.071	0.3	0	0	0	0	0	0
7.67	0	0.929	3.214	0.786	0.1	0.429	0	0	0	0	0	0	0	0	0	0.357	0.143	0	2.143	0.143	0.071	0	1.571	0	0	0.2	0	0	0.1	0	0.214	0.714	4	2.714	0.286	0	0	0	0	0	0	0	0	0	0
7.75	0	1	1.643	1.214	0	0	0	0.143	0	0	0	0	1.8	0	0	0	0	3.286	2	0.071	0.429	0	0.357	0	0	0	0	0	0	0	0	1.5	0.214	0	1.071	0	0.143	0	0	0	0	0	0.1	0.2	0
7.83	0	4.857	1.071	1.929	0	0	0	0	0	0	0.2	0	0	0	0	1.786	0.214	3.571	3.071	0.357	0.571	0.143	0.214	0	0	0	0	0	0	0	0.143	2.071	0	0.214	3	0.286	0	0	0	0	0	0	0	0	0
7.92	0	5.357	2.429	0.357	0	0	0	0	0	0	0	0	0	0	0	0.571	0.143	2.929	2.357	0.071	0.643	0	0.571	0	0	0	0.4	0	0	0	2.143	2.643	0.071	0.286	0.143	0	0	0	0	0	0	0	0	0	0
8	0	2.429	3.214	2.071	0	0.071	0	0	0	0	0	0	0	0	0	0	0.714	3.214	3.357	0.071	0.071	0	1.143	0	0	0	0	0	0	0	0.286	2.857	0.071	0.714	0	0.071	0	0	0.1	0	0	0	0	0	0
8.08	0	2.786	1.143	2.286	0.2	0	0	0	0	0	0	0	0	0.4	0	0	1.071	1.5	0	0.143	0	0	0	0	0	0	0	0	0	0.1	0.214	2.786	0	0.429	0	0.071	0	0	0	0	0	0	0	0	0
8.17	0	4.143	0	0.214	0.2	0	0.2	0	0	0	0	0	0	2	0	0.071	0.357	2.357	0.429	0.071	0	0	0	0	0	0	0	0	0	0	0	0.286	0	0.429	0.143	0.857	0	0	0	0	0	0	0	0	0
8.25	0	4.286	2.5	0.714	0	0	0	0	0	0	0	0	0	3.8	0	1.214	0.143	1.357	1.643	0.071	0	0	0	0	0	0	0	0	0	0	0.429	0.571	0	0	0.786	0.286	0	0	0	0	0	0	0	0	0
8.33	0	2.929	0.214	0.929	0.1	0	0	0	0	0	0	0	0	0.6	0	2.786	0	1.857	0	0.071	0	0	0	0	0	0	0	0	0	0	0.071	0.286	0	0	0.143	0.286	0	0	0.2	0	0	0	0	0.6	0
8.42	0	6.357	0	0.643	0.8	0	0	0	0	0	0	0	0	0.3	0	1	0.214	0	0	0.5	0.071	0.357	0	0.2	0	0	0.2	0	0	0	0.286	1.643	0.214	0	0.143	0.214	0	0	0	0.1	0	0	0	1.6	0
8.5	0	6	0	1.643	0	0	0	0	0	0	0	0	0.3	1.3	0	0.214	0	0.071	0	0	0.143	0	0	0	0	0	0	0	0	0	1.357	1.929	0.429	0	0	0.071	0	0	0	0	0	0	0	0.7	0
8.58	0	1.929	0	1.214	0	0	0.2	0	0	0	0	0	0.1	0	0	0.071	0	0	0	0.071	0	0.357	0	0	0	0	0	0	0	0	3.571	3	0	0	0	0.071	0	0	0	0.6	0	0	0	0	0
8.67	0	0.571	0	1	0	0	0	0	0	0	0	0	0.3	0	0	0.571	0	0	0	0.357	0.214	0	0	0	0	0	1.1	0	0	0	1.357	1.357	0	0	0.643	0.214	0	0.5	0	0	0	0	0	0.6	0.8
8.75	0	4.429	0	2	0	0	0	0	0	0	0	0	0.2	0	0.444444	0.643	0	0	0.071	0.071	0	0	0	0	0	0.5	0	0	0	0	0	0.286	0	0	3.786	2.143	0	0.286	0	0	0	0	0	1	0
8.83	0	2.643	0	0.643	0.2	0	0	0	0	0	0	0	0	0	0	0.071	0	0	0	0.143	0	0	0	0	0	0	0	0.3	0	0.3	0.071	1.571	0	0	1.071	3.643	0	0.071	0.4	0	0	0	0	0.1	0
8.92	0	5.143	0	0.786	0	0	0	0	0.3	0	0	0	0.8	0	0	0.214	0	0	0	0	0	0	0	0	0	0	0	0	0	0.2	0.286	0	0.071	0	1.5	3.429	0	0	0	0	0	0	0	0	0
9	0	4.571	0	1.5	0	0	0	0.071	0	0	0	0	0	0	0	0.643	0.071	0	0	0	0	0	0	0	0	0	0	0	0	0	0	0.214	0	0	0.071	1.5	0	0	0	0	0	0	0	0	0
9.08	0	2.143	0	0.214	0	0	0	0	0	0	0	0	0	0	0	0.214	0	0	0	0	0	0.071	0	0	0	0	0	0	0	0.2	2	0	0	0	0.643	2.571	0	0	0	0	0	0	0	0	0
9.17	0	2	0.071	0	0	0	0	0.071	0	0	0	0	0	0	0	0.071	0	0.643	0	0	0.071	0	0	0	0	0	0	0	0	0.1	3.286	0	0	0	2	2.643	0	0	0	0	0	0	0	0	1
9.25	0	0.143	0	0	0	0.071	0	0.214	0	0	0	0	0	0	0	0	0	3.429	0	0.071	0.071	0	0	0	0	0	0	0	0.1	0	0	0	0	0	0.071	3.429	0	0	0.2	0	0	0	0	0	0
9.33	0	0	0	0.071	0.8	0	0	0	0	0	0.1	0	0	0	0	0.071	0	4.143	0	0	0	0	0	0	0	0	0	0	0	0	0	0	0	0	0.429	3.714	0	0	0	0	0	0	0	0	0
9.42	0	0	0.071	0	0	0	0	0	0	0	0	0	0	0	0	0	0	4	0	0	0	0	0	0	0	0.2	0	0	0	0	0	0	0	0	0	3.929	0	0	0	0	0	0	0	0	0
9.5	0.2	0	0	0	0	0	0	0	0	0	0	0	0	0	0	0	0	3.929	0	0	0	0	0	0	0	0	0	0	0	0	0	0	0	0	0.143	0.143	0	0	0	0	0	0	0	0	0
9.58	0	0.214	0	0	0	0	0	0.143	0	0	0	0	0	0	0	0.214	0.357	4.643	0.286	0	0	0	0	0	0.2	0	0	0	0	0	0	0	0	0	0	2.929	0	0	0	0	0	0	0	0	0
9.67	0	2.214	0	0.071	0	0	0	0	0	0	0	0	0	0	0	0.286	0	0	0.071	0	0	0	0	0	0	0	0	0	0	0	0	0.214	0	0	0	4.357	0	0.071	0	0	0	0	0	0	0
9.75	0	2.929	0	0	0	0.214	0	0	0	0	0	0	0	0	0	1.714	0.071	0.214	0	0.429	0	0.143	0	0	0	0	0	0	0	0	0	1.286	0	0	0	3.429	0	0	0	0	0	0	0	0	0
9.83	0	4.071	0	0	0	0	0	0	0	0	0	0.3	0	0	0	1.714	0.071	0.643	0	0.429	0.357	0.357	0	0	0	0	0	0	0	0	0	1.143	0	0	0	3.5	0	0	0	0	0	0	0	0	0
9.92	0	4.929	0	0	0	0	0	0	0	0	0	0	0	0	0	0.143	0	4.5	0	0	0.071	0	0	0	0	0	0	0	0	0	1.286	0.929	0	0	0	3.071	0	0	0	0	0	0	0	0	0
10	0	4.786	0	0.214	0	0.286	0	0	0	0	0	0	0	0	0	0.071	0.5	4.857	0	0	0	0.071	0.071	0	0	0	0	0	0	0	0.286	0	0	0	0	2	0	0	0	0	0	0	0	0	0
10.08	0	7.071	0	1.429	0.2	0	0	0	0	0	0	0	0	0	0	0	1.714	4.786	0	0	0	0	0.143	0	0	0	0	0	0	0	0.071	0.214	0	0	0.143	4.5	0	0.071	0	0	0	0	0	0	0
10.17	0	7.714	0	0.786	1.4	0	0	0	0	0	0	0	0	0	0	0.357	0.571	0	0	0	0	0	0	0	0	0	0	0	0	0	0	0	0	0	0.643	3.857	0	0	0	0	0	0	0	0	0
10.25	0	4.929	0.571	0.857	0	0	0	0	0	0	0	0	0	0	0	0.286	1.071	0	0	0	0	0.286	0	0	0	0	0	0	0	0	0	0	0	0	0	2.857	0	0	0	0	0	0	0	0	0
10.33	0	5.143	0	0	0	0	0	0	0	0	0	0	0	0	0	0	0.143	1	0	0	0	0	0.071	0	0	0	0	0	0.4	0	0	0	0	0	0	1.786	0	0	0	0	0	0	0	0	0
10.42	0	3.571	0	0	0	0	0	0	0	0	0	0	0	0	0	0	0.643	4.643	0	0	0	0	0.357	0	0	0	0	0	0	0	0	0	0	0	0.071	2.143	0	0	0	0	0	0	0	0	0
10.5	0	1.5	0	0	0	0	0	0	0	0	0	0	0	0	0	0.071	0	6.571	0	0	0	0	0.071	0	0	0	0	0	0	0	0	0	0	0	0	0	0	0	0	0	0	0	0	0	0
10.58	0	3.643	0	0	0	0.5	0	0	0	0	0	0	0	0	0	0	0.214	11.571	0	0	0	0	0	0	0	0	0	0	0	0	0	0	0	0	0	1.429	0	0	0	0	0	0	0	0	0
10.67	0	6.143	0	0	0	0	0	0	0	0	0	0	0	0	0	0	0.857	7.429	0	0	0	0	0	0	0	0	0	0	0	0	0	0.071	0	0	0	3.5	0	0	0	0	0	0	0	0.1	0
10.75	0	7.357	0	0	0	0	0	0	0	0	0	0	0	0	0	0	0.071	3.5	0	0	0	0	0	0	0	0	0	0	0	0.2	0	0	0	0	0	4.286	0	0	0	0	0	0	0	0	0
10.83	0	7.857	0	0	0	0	0	0	0	0	0	0	0	0	0	0	0.643	0.071	0	0	0	0	0	0	0	0	0	0	0	0.4	0	2.357	0	0	0	0.286	0	0	0	0	0	0	0	0	0
10.92	0	3.214	0	0	0	0.429	0	0	0	0	0	0	0	0	0	0.5	0.5	0.643	0	0	0	0	0	0	0	0	0	0	0	0.1	0	0.786	0	0	0	0	0	0	0	0	0	0	0	0	0
11	0	1	0.071	0	0	0.071	0	0.071	0	0	0	0	0	0	3.22222	0	3.143	0.643	0	0	0	0	0	0	0	0	0	0	0	0	0	0.786	0	0	0	0	0	0	0	0	0	0	0	0	0
11.08	0	7.929	0	0.071	0	0.714	0	0.071	0	0	0	0	0	0	7.11111	0	1.357	4.643	0	0	0	0	0.071	0	0	0	0	0	0.1	0	0	0.143	0	0	0	0	0	0	0	0	0	0	0	0	0
11.17	0.1	10.214	0	0	0	0	0	0	0	0	0	0	0	0	8.33333	0	0.071	7.643	0	0	0	0	0	0	0	0	0	0	0	0	0	2.143	0	0	0	0	0	0	0	0	0	0	0	0	0
11.25	0	6.929	0	0	0	2.929	0	0.071	0	0	0	0	0	0	0	1.357	3.214	10.071	0.143	0.071	0	0	0	0	0	0	0	0	0	0	0	1.714	0	0	0	0	0	0	0	0	0	0	0	0.1	0
11.33	0.1	7.929	0.071	0	0	2.429	0	0	0	0	0	0	0	0	0	3.929	7.786	5.714	0	0.214	0	0	0	0	0	0	0	0	0	0	0	0.143	0	0	0	0.071	0	0.071	0	0	0	0	0	0	0
11.42	1.4	16	0	0	0	1.429	0	0	0	0	0	0	0	0	0	3	8.929	5.714	0	0.071	0	0	0	0	0	0	0	0	0	0	0	2.857	0	0	0	0	0	0	0	0	0	0	0	0	0
11.5	0.7	18.571	0.5	0	0	5.571	0	0	0	0	0	0	0	3	1.33333	3.714	4	5.786	0	0.214	0.071	0	0	0	0	0	0	0	0.6	0	0	4	0	0	0	0.071	0	0	0	0	0	0	0	0	0
11.58	0.9	16.071	0	0	0	9.643	0	0.143	0	0	0	0	0	2	0	0.929	6	7.143	0	0	0	0	0	0	0	0	0	0	0.4	0	0	3.643	0.143	0	0.071	0	0	0	0.1	0	0	0	0	0	0
11.67	0.2	11.5	0	0	0	2.857	0	0.143	0	0	0	0	0	0	0	0	7.929	4.857	0	0.143	0	0	0	0	0	0	0	0	4.9	0	0	3.357	0	0	0	0	0	0	0	0	0	0	0	0	0
11.75	0.5	8.286	0	0	0.2	0.857	0	0.071	0	0	0	0	0	5.3	0	0.571	0.571	7	0	0.071	0.286	0	0.429	0	0	0	0	0	6.9	0	0	2.071	0	0	0	0	0	0.286	0	0	0	0	0	0.2	0
11.83	0.5	4.857	0.071	0	0	2.5	0	0	0	0	0	0	0.1	10.3	0.666667	0.143	0.357	4.143	0	0	0	0	0.643	0	0	0	0	0	4.6	0.4	0	6.929	0	0	0	0	0	0	0	0	0	0.2	0	0.3	0
11.92	0.4	10.786	0	0.071	0	6.143	0	0.143	0	0	0	0	0	11.9	6.22222	1.357	0.643	3.071	0	0	0	0.071	0	0	0	0	0	0	0	0	0	3.643	0	0	0	0	0	0	0	0	0	0	0	0.1	0
12	4	15.143	0	0	5.6	8	9.3	0.5	0	0	0	0	19.9	17.8	16.6667	0.357	0.929	6.786	0	0.214	0.071	0	0.857	0	0	0	0	6.1	16.6	9.9	0	0.357	0.429	0.143	0.143	0	0	0.214	0	0	0	0	12.6	12.1	10.8
12.08	18.3	17.929	24.857	9.429	18.6	15.286	55.3	8.357	6.3	1.1	4	4	48.4	17.4	34.7778	3.929	12.714	12.429	9	8.786	11.571	2.5	19.071	6.9	2.6	5	5.2	6.8	41.3	30.1	4.5	16.786	5.5	2.857	5.571	4.357	1.143	9.571	4.8	4.3	8.7	7.8	45	30.6	42.7
12.17	60.2	26.286	35.071	13.286	20.2	28.286	61.5	9.571	6.2	0.3	8.3	15.3	63.5	27.4	40.8889	4.429	28.214	9.929	27.643	9.929	8.143	4.786	41.714	17.9	8.5	8.9	20.7	5.8	50.9	49.3	7.357	36.714	6.071	7.071	2.571	13.357	3.143	25	19.6	4.8	13.5	17.6	56.4	40.8	59.1
12.25	82.5	40.929	43.571	14.429	17.1	29.571	56.4	14.214	8.7	2.8	24	19.9	66.6	52	43.2222	15.714	41.429	5.286	39.857	19.5	14.571	9.929	50	25.3	12.5	31.7	41.5	12.4	45.5	70.7	10	51.071	10.857	21.571	7.786	28.071	10.643	25.071	33	19.6	16.5	31.2	58.2	52	59.6
12.33	94.1	47.786	45.929	25.929	19.5	38.786	71	30	21.2	14.1	41.6	28.5	70	68.7	39.4444	18.429	37.857	9.286	33.286	39.214	25	13.929	56.5	34.2	28.5	49.6	55.2	32.9	45.8	90.4	26.929	52.714	12.643	30.929	13.786	46.786	20.714	37.571	28.1	38.4	38.2	44.6	56.1	53.2	57
12.42	85.5	50.071	49.357	40.143	13	46.286	69.7	33.643	20	41	41.5	38.4	71.9	49.8	42.8889	22.143	50.071	15.429	43.714	44.429	38.857	19.857	63.143	43.8	42.1	61.8	59.6	38.9	38.1	86.5	44.429	63.714	18	27.357	29.286	48.357	33.214	48.286	36.8	49.7	50.3	61.8	45.9	41.1	59.1
12.5	71.5	59.857	47.357	40.643	23.6	52.214	62.8	38.929	30.4	53.2	52.1	48.6	68.6	62	53.1111	33.429	46.5	22.214	53.571	45.214	45.929	29.714	64.571	50.6	39.8	63.9	60.4	47.3	28.6	98.6	47.286	57	30.429	36.071	44.286	47	37.357	41.214	45.7	55.8	60.4	72.9	53.3	46.9	57.6
12.58	86.2	58.214	39.571	39.857	33.3	57.714	61.4	46.643	31.6	58.3	50.1	60.2	73.6	45.4	47.5556	30.143	41.071	28	43.929	46	45.143	31.857	64.143	52.6	46.3	61.6	48.7	45.3	37.4	92.7	53.143	69.929	24.714	44.571	50	41.571	40.857	43.143	36.8	68	60.7	75.9	52.7	37.4	49.6
12.67	106	50.571	45.357	39.857	25.5	51.571	69.3	50.143	32.2	60.1	61.4	48.4	60.2	44	60.2222	20.786	36.714	24	48.071	51.143	50.143	33.857	60.857	55.1	36	55.2	52.4	36.7	41.3	106.9	57.5	67.857	26.929	39.5	48.857	47.643	48.071	52.714	40.4	66.5	54.8	70.3	39.6	44.6	52.2
12.75	95	62.786	47.214	34.929	9.4	51.857	59.8	52.071	41.7	63.5	60.7	56.1	62.5	47.7	40.7778	22.929	45.071	34.929	43.714	49.786	48.429	32.357	63.214	50.9	48.2	53.3	57.6	43.1	33.8	103.5	55.143	63.143	33.071	37.643	49.357	44	42.571	52.857	39.6	60.4	66.5	76.9	44.4	56.4	55.2
12.83	90.7	57	41.571	34.786	18.4	63.357	61.8	55.929	47.2	64.4	58.3	53.2	72.6	55.4	53.1111	30	42.571	37.857	38.286	43.857	54.643	39.929	62.929	57.8	34.6	66.3	52	54.3	41	94	44.429	60.429	33.214	41	41.857	47.929	45.857	46.929	45.7	63.5	67	73.3	40.1	48.3	50.5
12.92	101.2	50.071	42.286	45.5	27.6	64.643	64	52.571	45.7	49.4	62.5	45.8	65.7	54.6	54.5556	22.786	47.286	41.214	45	50.714	49.643	36.786	57.786	35.7	41.5	63.6	59.9	47.9	38.9	93.3	48.214	64.429	29.643	54	52.571	45.429	51.286	48.071	36.4	59.2	65.5	58.7	43	52.6	44
13	99.6	61.357	46.143	31.357	28.3	48.5	63.3	45.071	43.5	53.1	60	54.4	67.3	47.3	51.2222	22.214	39.143	39.286	42.571	39.286	45.571	31.143	57.714	53.6	44.6	57.1	57.3	50.4	25.4	106.3	51.571	64.357	46.929	45.071	49.357	46.5	42.857	46	46.4	69.4	61.6	69.2	47.4	54.6	48.2
13.08	85.9	54.286	40.357	36.286	28.2	61.143	65.1	52.429	41.8	59	55	42.4	70.1	38.6	40.4444	27.643	44	36	43.714	54.071	45.929	28.643	57.786	61.7	53.2	44.9	58.9	58.1	42.7	99.7	49.143	52	36.5	39.857	46.286	38.714	48.571	39.429	49	68.2	51.3	72.4	48.3	61.8	56.1
13.17	83.7	49.571	44.071	37.214	10.1	53.857	53.5	40.357	28.8	58.2	61.1	48.1	61.4	50.6	55.4444	25.5	48.143	36.786	40.571	51.071	50.714	24.643	52.429	60.5	46.9	37.9	67.2	52.2	31.4	85.2	49.071	65.214	48.643	44.571	41.286	47.5	38	49	34.5	65.6	60.9	68.1	46	47.2	55.4
13.25	107.2	57.714	50.214	41.429	19.5	54.929	53.8	41.5	43.7	60.1	57.4	34.8	53.4	58.6	51.6667	15.071	39.143	40.071	31.429	48.857	50.071	34.714	57.5	54	59.8	45.4	61.5	55	41.4	91.5	44.214	64.357	40.786	46.857	41.643	47	47.714	61	51.2	67.5	69.4	71.4	45.3	43.9	48.6
13.33	104.1	55.5	42.429	35.071	22.4	54.286	55.1	48.429	37.6	59.2	57.4	48	61.3	55	35.8889	22.357	35.714	33.571	36.214	50.071	47.857	30.214	67	51.8	42.2	59.8	59.4	59	36.8	116.6	56.214	62.429	38.857	39.643	45	50.5	51.929	50	48.4	65	62.6	51.3	41.8	42.9	39.6
13.42	57.4	52.857	44.714	44.214	19.3	62	61.4	51.571	36.9	53.2	61.6	51.5	63	48	47	31.071	43.214	32.214	41	47.571	51.143	30.5	63	55.4	46.6	68.8	56.1	57	26.1	99.8	45.5	57.286	40.143	44.286	47.429	41.571	42.929	56.286	36.6	60.6	59.2	58.4	44.2	56.2	57.2
13.5	100.1	61.214	33.571	44.286	24	57.143	53.3	46.429	42.1	44.8	60.1	56.7	67	45	48.3333	21	46	38.143	39	49.571	50	35.714	54.714	55.6	57.1	68.8	58.5	49	38.8	89.9	45.071	60.786	40.214	40.214	43.714	45.857	36.857	47.786	44.7	62.2	60.6	75.2	44.9	53	49.2
13.58	102.9	63.214	48.071	37.071	17.6	52.357	52.4	49.071	49.3	53.4	66.1	49.1	58.6	44.9	48.4444	17.5	51.571	40.071	38.857	52.857	55	35.857	61.071	57.1	37.4	63.2	63.9	53.1	41.9	93.1	45.714	51.071	38.5	36.5	38.857	45.429	48.571	39.071	43.9	58.7	60.1	79	45.4	59.6	48.9
13.67	98	50.143	46.929	35.143	20.4	49.357	56.6	40.143	42.7	59.6	66.6	35.4	68.3	46.4	38.3333	26.214	36.286	43.214	43	52.5	42.357	29.929	56.286	61.3	39.1	52.1	70	53.4	31.5	87.3	48.214	54.286	42.429	38.5	40.857	52.5	42.857	50.5	49.9	66.6	61.4	62.9	36.8	22.6	47.4
13.75	88.1	47.714	39.357	33.357	26.2	53.143	58	46.571	44.8	61.1	49.9	32.1	62.7	36.7	31.8889	16.929	41.5	30.143	43.857	50.857	50.714	34.929	56.786	52.5	50.2	50.7	55.1	64	31.5	87.6	56.643	59.929	40.143	44.714	43.643	47	44.929	53.857	48.4	55.5	63	66.3	43.2	40.9	43
13.83	87.5	60.429	38.786	31.714	32.2	54.143	58.7	44.714	30.4	57.3	65.6	34.7	63.7	50.4	48.1111	24.071	44.786	37.786	36.357	47.5	58.071	30.929	50.5	54.9	39.6	59.4	53.8	61.4	25.5	90.7	50	52.857	34.643	49.714	43.5	42.357	48.643	53.286	42.2	72.2	55.8	69	42.5	46.1	47.5
13.92	94.5	55.429	38.429	40.786	18.7	51.857	53.8	53.643	40.9	60.3	58.7	50.9	63.7	57	43.1111	18.286	37	32.571	38.643	53.714	53.143	28.143	63	54.7	37	52.6	50.6	59.6	32.7	70.7	46.5	64.5	27.786	38.071	43.429	44.857	41.929	54.5	40.6	63.5	66.7	61.3	36.8	53.2	45.3
14	85.7	54.071	40.929	41	13.9	56.429	50.4	39.214	39.2	56.6	55.9	52.6	60	51.7	47	24.357	36.643	33.786	40.786	45.286	57.286	26.714	58.214	67.8	49.4	47.7	46.2	57.5	36.3	98.8	44.429	68.571	36.857	45.643	46.786	49.214	44.643	41.929	48.9	53.2	64.1	53.1	41.8	46.8	45.6
14.08	101.3	52.929	43.071	37.071	19.3	53.5	65.3	37.5	46.7	43.1	63	52.3	66.4	37.6	41.5556	17.857	41.286	39.214	35.786	57	47.214	26.786	53.429	49.3	49.7	44.4	54.3	39.7	40.2	81.7	45.214	48.929	49.143	41.857	41.643	41.929	41.5	50.786	44.5	49.6	56	62.9	39.5	41.6	43.9
14.17	92	51	36.5	33	18.4	51.429	67.5	37.143	44.2	42.2	50.6	39.6	51.8	40.7	42.5556	13.214	48.857	37.857	45.786	51.429	51.357	29.714	58.5	53.3	55	49.8	60.2	38.6	26.6	65	41.286	61.714	43.429	38.929	35.071	42.143	50	55.643	34.4	52.2	57.2	76.4	40.3	45.7	47.2
14.25	84.6	52.929	42.357	32.357	18.9	37.786	67.4	50.214	39.5	63.8	60.2	40.5	74.4	47.2	51.7778	19.286	36.929	39.786	50.143	50.571	47.857	33.643	55.929	65.8	38	51.3	67.3	54.8	30.8	70.8	42.571	53.214	36.571	41.571	46.786	46.643	47.071	52.429	33.6	60.4	68.5	73.9	37.4	53.6	35.1
14.33	105.9	50.5	32.714	38.929	25.7	45.071	49.9	50.357	27.1	65.4	52.9	46.4	69.2	48.6	43.5556	14.643	32	32.429	39.5	47.357	46.286	31.714	49	62.2	49.8	60.1	56.4	49.6	40.8	75.8	50.714	58.643	41.857	45.143	47.071	47.071	45.571	49.857	44.8	63.3	58.8	64.7	45.8	48.8	44
14.42	99.4	56.929	37.571	41.714	22.2	47.357	57.7	48.929	27.4	63.5	61.8	31.7	49.7	47	59.6667	14.643	35.5	31.071	33.929	54.357	50.643	23.571	67	66.2	38.1	43.7	60.3	53.2	27.5	98.6	43.214	62.286	33.286	39.071	50.286	42.214	48.5	57.714	48.7	49.3	48.3	68.4	35.5	34.6	42.3
14.5	79.4	42.929	43.357	41.286	20	48.071	43.8	40.929	32.9	41.8	62.7	48.4	48.7	48.2	58.7778	21.286	46.071	32.357	42.929	50.214	57.643	32.786	70.214	51.7	47.7	29.2	58.8	50.5	17.1	72.8	45.214	56	40.5	38.571	38.071	42.357	45	47.929	42	54.4	58.4	59.2	22.4	40	44.1
14.58	82.5	51	36.357	38.429	9.6	53.357	64.3	35.857	45.1	50.9	57.6	45.9	65.8	48.6	41.8889	12	36.143	44.286	48.214	47.071	45.5	41.286	59.214	56.9	48.9	56.4	59.4	56.4	27.7	88.4	40	42.929	39.071	29.143	39.5	43.643	44	53.357	47.4	55.1	67.1	57.2	33.8	45.7	47
14.67	104.1	50.429	33.643	36.286	22.9	51.429	63.4	47.357	21.8	54.4	59	38.1	68.8	48.2	42.2222	23.429	40.071	43.786	46.786	49.857	45.286	35.571	48.571	66.8	33.8	53.6	55.7	54	35.8	70.2	48.143	55.714	44.214	42.571	43.714	47.357	37.357	52.429	48	56.5	53.1	56.2	46.5	49	46.4
14.75	105.4	53.857	42.571	40.5	24.5	33.143	56.3	50.286	28.3	56.1	56.6	41.9	48.1	41.9	48.2222	13.571	45.143	38.143	34.5	47.357	47.786	29.071	64.286	63.6	50.7	42.3	59	54.8	25.5	73.5	39.5	53.929	38	37.429	46.143	42.429	41.643	31.071	44.5	72.2	70.2	61.2	45.7	44.4	49
14.83	69.8	55.357	40.857	44.286	16.4	31.786	31.7	37.286	42.8	63.4	48.4	42.2	55.6	34.4	37	17.857	29.929	32.857	37.857	47.714	46.714	27.071	51	47.1	50.5	56.2	53.1	55.6	28.9	69.7	42.714	42.714	31.357	39.929	43.571	44.429	46.786	36.5	51	65.4	60.2	63.2	28.1	47.6	47.9
14.92	83.3	43.643	42.571	35.357	22.9	52.286	54.2	32.071	34.1	48.7	50	35.7	56.9	39.4	41	19.786	27.071	37.357	48.357	55.429	50.071	31.071	49.357	57.8	37.9	51.8	51.2	59.1	40	57	40.214	58.143	45.786	45.714	40.143	41.5	46	52.143	42.2	56.6	66.6	56.5	32.3	41.7	53.7
15	101	38.286	28.357	36.143	24.7	43.857	63.1	41.429	27.5	40.1	58.9	31.2	56.9	42.5	52.2222	19.286	34.714	39.214	42.857	50.286	52.929	34.286	53.214	48	48.3	38.9	51	55.8	28.1	83.3	44.786	55.786	52	35.786	41.857	43.714	40.143	54.071	39.8	66	54.3	63.2	44.2	42.3	42.4
15.08	63.7	54	35.714	36.143	17.8	40	57.2	41.5	19.5	59.4	53.4	37.8	67.5	56.2	43.4444	9.429	36.571	34.714	39.357	49	51.143	27.286	58.357	51	48.5	41.9	60.5	49.2	39	79	43.929	50.929	44.214	31.571	50.429	44	48.286	53.857	45.1	61.5	48.7	64.8	31.3	45.9	44.4
15.17	89.8	59.143	41.286	36.286	11.9	30.286	57.9	49	32.9	61.3	54.9	41.8	70.2	67.6	43.2222	15.357	37.786	29.357	37.071	51	52.643	27.286	63.357	57.5	36	50.6	45.1	34.2	25.4	72.3	42.929	43.714	34.786	42.571	32.071	38.143	44.286	47.143	50.2	64	60.3	60.2	18.7	38.1	59.8
15.25	91.2	37	37.143	35.5	12.6	53.5	37.4	47.214	26.1	64.5	47.9	41.4	68.7	65.7	27.2222	28.786	30.857	34.643	40.357	51.071	42.571	24.286	57.643	52.2	36.7	54.3	58.2	49.8	25.8	45.1	34.071	47	47.714	35.643	42.929	45.214	45.143	55.071	45.9	64.3	71.4	65.5	38	43.8	51.3
15.33	98.9	54.071	39.5	32.571	19.5	54.714	45.4	34.071	23.2	58.8	52.7	42.8	68.8	43	39.7778	17.714	33.286	41	46.714	56.143	52.786	24.286	57	55.6	32.3	42.8	54.1	58.7	28.2	55.7	46.429	51.714	45.5	35	53.571	37.5	38.643	56.857	49.6	68.2	59.8	55.4	39.6	47.9	46.2
15.42	98.2	44.071	32.286	29.429	23.4	54.286	69.7	39.071	25.2	69.2	53.4	46.5	33.9	34.6	36.1111	13.643	30.5	36.929	46.071	52.643	50.571	26.357	63.071	49.4	47.3	39.3	47.4	53.5	28.8	77.7	45.214	52.929	33.571	44.714	40.143	48.5	27.929	51.357	40.5	49.8	56.2	63.6	42.4	51.5	50.4
15.5	93.4	47	36.714	38.429	21	36.643	52.1	39.643	12.2	55.7	55.2	40.1	60.2	45.7	29.8889	20.071	33.929	30.857	48.929	50.786	47	27.571	59.429	56.8	40.5	42.3	56.9	57.4	31.6	80.6	36.143	47.429	38.143	39.571	43.857	44.429	44.357	42.643	35.2	58.5	61.1	76.6	29.2	45.4	52.7
15.58	112	51.071	36.357	36.714	14.6	43.857	46.4	35.929	7.8	67.6	49.6	36.3	48	35	32.1111	15.286	34.786	40.071	50.357	53.643	44.571	31.071	48.071	59.1	23.8	41.7	54.2	42.8	35.7	82.1	37.929	56.571	38.5	41.571	47.214	42.071	42.214	35.714	36.4	61.5	56	66	26.9	51.9	50.8
15.67	92.1	45.286	40	35.143	24.9	34.357	61.6	35.929	1.7	55.6	60.6	40.4	49.8	35.6	52.2222	17.286	41.286	40.214	41.929	49.429	47.786	27.786	46.357	60.5	45.7	43.7	43.6	36.9	33.3	68.1	41.286	58	49.071	44	39.5	41.214	45.214	46.857	41.7	58.6	64.2	75.2	39.4	36.2	36.4
15.75	70.6	38.714	39.571	35.786	20.9	34.786	44.8	27.071	15.4	51.5	59.3	47.2	52.8	29.6	36.7778	9.357	34.214	36.5	44.429	47.929	52.214	30	51.714	62.8	54.2	30.1	44.2	45	30.4	54.8	44.071	29.5	38.643	36.429	39	38.929	42.929	49.643	27.9	54.5	59.9	68.4	30.6	34.3	39
15.83	78.2	48.429	41.214	38.5	6.9	37.571	60.8	40.643	16	59.6	49	50.4	45	44.3	34.3333	15.071	28.429	30.071	41	52.286	54.714	25.571	51.929	57.1	39.6	22.4	45.9	49.8	28.3	46.5	46.571	49	44.929	41.643	38	50	42.571	48.214	36.2	57.9	62.5	55.6	40.5	37.5	55.1
15.92	84.3	53.714	29.143	40.714	9.2	35.643	59.5	38.714	18.1	41.7	48.4	52.2	55.6	53.9	31.2222	18.357	35.429	25.071	43.357	53.714	39.929	25.857	57.929	56.7	54.4	30.4	62.3	33.5	24	53.9	36.571	60.071	54.357	34.143	32.5	36.571	39.429	45.857	42	61.6	60	45.2	23.8	43.6	55.1
16	76.9	39.143	34.714	27.357	16.3	42	42.2	38.571	15.8	58.2	54.6	39.9	66.1	62.7	36.3333	9.571	31.643	30.357	41.143	52.857	42.214	22.786	50.857	49.3	53.6	31.3	43.1	30.1	28.3	59.8	34.214	47	43.786	41.071	51.786	31.643	47.929	51.786	35.5	56.9	64	51.8	6.3	38.3	43.7
16.08	89.8	38.643	45.5	27	19.6	42.286	57.7	41.5	7.9	59.5	56.2	35.4	49	35.4	31	11.786	29.571	25.214	49.857	50.857	53.071	22.286	58.857	59.3	43.4	31.7	36.2	47.5	32.4	60.3	40.429	37.214	41.786	31.5	49.357	42.857	50.571	55.357	42.3	40.6	52.4	67.6	35.6	42.2	35.7
16.17	86.4	57.286	32.714	29.643	16.7	45.714	60.2	46.143	14.2	46.3	63.9	28	31.6	35.2	24.7778	12.786	29.714	32.643	45.429	51.357	43.429	20.786	58.5	64.7	41.9	49.1	65.1	65.3	27.9	55.5	44.571	42.286	41.143	41.286	42.857	38.929	49.857	49.429	34.7	58	53.2	59.9	50.4	55.7	44.3
16.25	85.4	48.714	34.929	35.786	15.8	36.429	58.6	52.143	14.9	61.2	61.3	32.8	60.1	40.2	25.2222	11.286	29.643	35.571	52	48.143	52.929	24	62.429	58	37.2	48.1	64.3	57.4	13.8	44.1	37.143	37.929	54.571	44.143	45.643	40.857	42.286	50.571	37.7	63.4	63.5	40.6	39.4	52.8	49.2
16.33	94.3	38.286	36.857	35.214	9.9	40.143	40.3	36.214	16.6	66.9	48.6	24.6	51.3	34.7	24.2222	9.071	30.286	35.857	50.143	48.857	33.929	25.571	61.857	52.5	42.2	48.2	54	61.1	23.6	47.3	41	55.714	52.214	50.071	36.857	42.5	44.571	53.429	49	63.1	63.4	50.7	14.3	44.7	58.7
16.42	96.5	37.429	32.071	39.357	5.6	39.929	38.1	28.786	7.1	44.5	53	27.1	59.6	57.6	25.2222	10.714	35.857	35.286	36.786	50	40.857	18.786	51.357	55.5	51.1	46.3	47.7	42.6	28.2	39.2	45.857	47	49.714	41.5	44.214	36.714	44	57.857	37.6	54.9	52.4	54.1	17.2	23.1	45.4
16.5	88.4	46	38.143	31.071	12.8	39.214	67.7	33.571	14.3	51.8	50.8	26.6	57.5	41.1	26.6667	13.214	38.643	32.571	46.429	44.5	47.5	22.214	51.357	53.4	42.4	37.9	51.7	29.2	24.2	45.3	40.357	37.429	50.5	27.429	38.786	36.571	41.929	65.357	30.8	50.9	59.4	72	39	33.7	50.1
16.58	58	41.5	41.214	25.143	16.5	31.643	68.1	31.143	20.6	60.8	57.5	16.1	49	42	26.5556	10.429	38.214	22.714	49.857	41.071	32.929	30.786	51.929	49.8	45	40	57.6	32.8	34.4	60.2	27.286	47.357	48.643	41.429	48.357	35.5	41.429	55.286	48	49.5	64.8	70.2	40	45.5	43
16.67	72.4	31.643	29.214	25.786	14.1	47.857	60.1	26.714	6.9	53	45.1	35.6	43.2	50.4	18.3333	13.071	21.286	25.071	42.571	49.5	40.929	21.857	46.929	54.6	31.3	37	61.4	42.9	25.1	72.9	32.214	45.286	41.143	29.714	47.143	50.286	31.429	50.071	48	52.9	73.3	51	26.4	40.9	52.1
16.75	104	45.286	23	28.643	18.8	44.143	36.3	39	7.3	62.7	43.2	37.5	60.8	33.6	15.7778	11.857	31	39.429	42.357	45.714	45.857	11.857	53.143	65.4	49.2	42.3	65.8	63.1	20.1	46.9	38.929	51	44.214	47.571	48.786	41	34.857	47.429	37.6	52.7	46.4	42	25.2	48.2	56.6
16.83	97.6	45.857	33.429	29.357	14.2	41.357	54.7	43.071	10.3	67.9	56.8	32.4	49.7	38.8	19.8889	12.929	37.286	40.857	40.143	51.357	29.857	17.071	56.286	64	51.5	48.4	62.8	65.7	32.4	59.1	39.714	52.929	49.429	41.929	33.357	38.643	51.143	44	42.9	57.6	63.9	51.1	29.3	40.1	44
16.92	78.8	50.143	33.286	30.786	24.2	48.143	57.8	39.571	9.9	63.4	58.2	42	45.3	38.7	29.5556	14.286	39.857	31.214	45.571	49.143	40	14.857	63.786	41.6	41.6	48.7	44.6	56.9	41.2	45.6	43.571	58.643	54.714	42.714	41.643	44.929	44.214	52.286	50.2	40.3	69.3	72.2	24.2	50.3	34.4
17	88.5	45.786	38.714	33.5	23.2	31.357	48.5	25.643	12.4	58	48.6	34	51.3	43.5	24.2222	13.071	28.714	29.857	50.071	36.071	33.286	26.786	56.214	23.6	37.4	50	31.8	56.5	21.3	59.3	39.429	38	42.929	41	48.357	46.571	51.357	43.143	48.7	63.5	50.8	64.2	40.6	37.6	48.6
17.08	97.2	40.357	33.857	22.857	9.2	39	63	28.571	14.5	59.1	36.4	27.3	49.5	33.3	35.2222	15.643	31	33.929	46	50.857	37.857	22.071	46.286	54.1	42.9	43.8	48.3	58.8	20.3	74	29.143	44.429	36.071	28.357	42.143	47.5	37.714	48.143	43	57.1	66.3	59.9	36	32	47.8
17.17	71.6	34.929	35	28.429	15.3	37	63.8	42.143	18.3	53.1	50.2	26.1	43.8	46.2	31	13.714	39.786	23.5	37.286	49.643	42.5	20.714	48.929	65.4	49.2	44.2	57.1	61.4	20.9	40.4	38	50.143	46.357	31.857	38.929	43.929	31.929	52.643	33.9	54.2	63.6	58.6	24.2	41.6	54.5
17.25	31.4	51.929	28.5	35.286	20.4	35.286	45.5	33.786	15.8	67.8	55.3	22.6	61.4	34.2	23.6667	12.5	22.286	20.714	47.357	49.071	35.5	15.429	50.643	48.3	38.1	40.6	66.7	53.9	32.6	55	41.214	33.429	42.071	37.286	44.786	40	42.214	58.286	18.6	62.4	51.9	40.6	38.6	40.1	50.6
17.33	69.9	37.286	31.143	37.143	15.9	15.286	52.9	31.643	16.7	59.2	56.8	32.4	63.4	33.7	22	12.286	31.143	30.643	49.857	40.571	42.5	13.429	54.857	42.5	42.4	42.2	50.3	35	26	51.2	38.571	41.5	45.786	46.286	50.286	40.643	50.286	53.214	44.7	52	49.8	57.3	33.8	34.3	42.9
17.42	99.9	38.857	24.929	32	10.9	26.714	61.1	26.929	25.5	55.2	39.7	20.6	59.5	45.2	24.6667	16.429	29.714	36.929	45.857	45.143	40.857	12.571	66.643	40	36.6	33.2	54.5	49.9	33.2	34	40.643	47.643	36.786	39.214	46.643	34.929	46.571	41.571	51.5	48.6	54.1	63.7	31	30.9	36.3
17.5	85.8	22	25.786	26.643	13.4	34.429	51.4	18.929	17.1	55.5	43.4	27	43.4	55.4	22.7778	11.857	30.643	22.357	38.214	54.643	50.071	14.357	59.929	68.3	31.9	35.4	39.3	53.5	25.2	53.9	40.071	34.214	44.929	32.214	43.929	35.857	36.929	51.786	54.7	65	52.7	59.4	24	34.9	48.5
17.58	64.7	20.929	31.286	21.5	21.4	31.571	49.4	22.286	6.2	54.4	59.5	28.5	50.1	33.8	31.2222	14.357	36.714	22	49.286	51.786	45.143	22.786	52.5	63.6	38.2	45.4	51	59.2	23.3	33.9	39	32.214	51.643	51.214	43.786	43.929	30.857	46.571	38.3	70.1	59	49.2	33.1	33.8	42
17.67	83.1	21.571	30.5	32.357	20.8	21.357	57.7	24.071	15.3	53.1	54.4	20.9	41.6	37.5	17.7778	7.286	35.143	27.286	36.214	50.714	29	24.786	31.143	51	33	33.3	39	58.5	24.4	43.5	29.214	25.429	52.929	42.429	49.357	48	41.214	51.286	33.7	71.9	68	66.5	36.5	30.6	35.9
17.75	80.9	37.786	23.929	34.786	9.6	15.571	48.7	19.714	20.1	43.8	60	20.2	53.6	42.4	30.2222	7.714	35.357	23.071	37.429	54	26.357	22.857	36.571	62.4	32.6	35.3	37.5	62	12.4	30.1	23.429	39.929	52.643	37.071	39.714	35.214	40.143	45.214	39.1	53.5	66.2	56.9	27.3	40.6	44.7
17.83	80.9	39	22.143	35.714	15.6	27.214	53.1	19.286	13.8	52.4	48.4	16.1	55.5	48.6	29.3333	7.643	33.143	31.429	51.571	47.929	35.429	21.214	55.929	53.9	44.7	26.8	38.2	56.4	19.4	28.4	20	41.571	51.714	30.071	42.5	38.571	32.214	54.5	51.7	60	63.4	45.4	35.6	46	41.3
17.92	89.9	31.429	26.929	37.143	3.9	26.286	57.3	24.214	17.1	63.2	46.9	16.4	57.4	48.6	24	8.714	33.286	36.429	47.5	47.357	43.286	15.786	49.357	45.5	39.7	31.8	36.1	38.1	33.8	19.3	25.929	40.214	46.071	34.357	42.714	43.929	44.571	57.214	43.2	55.6	51.1	60.2	31.4	32.3	33
18	73.1	35.571	23.857	26.071	4.4	23.286	47.1	20.214	14.6	62.5	48	16.7	41.2	47.3	14.5556	3.357	29.214	31.5	25.929	35.786	45.357	17.786	44.357	50.9	38.1	26.6	34.6	47.3	17.7	38.7	20.643	36.357	42.857	41.571	45.929	38.214	42.929	63.214	47.2	49.2	52.3	61.7	21.6	19	32.5
18.08	73.2	35.357	26.571	27.143	8.7	23.929	50.7	19.5	16	65.7	50	24.6	31.4	41.3	18.7778	5.857	27.929	21.357	27.286	46.286	33.214	18.214	45.929	43.2	37	18.4	32.8	43.2	28.1	36.1	35.929	43.786	52.571	31.786	36.929	31.143	48.571	50.214	38.9	54.3	69.2	65.6	19.8	30.5	45.8
18.17	39.2	28.214	28	28	12.3	17	45.5	23.643	19.2	60.5	51.9	25.3	32	27.7	27.3333	2.571	26.857	19.714	38.929	50.857	40.357	20.071	42.786	46.5	40.5	28.2	36.8	56.7	21.4	30.5	40	32.429	56.286	38.429	47.714	33.714	46.643	49.786	51.3	58.2	67.7	67	18.9	29.8	30.4
18.25	57.3	15.214	20.857	22.643	10.9	12.429	43.8	17.786	2.2	60.6	32.9	11.9	24.2	28.9	18.6667	2.429	32.143	20.143	41.357	37.929	33.571	12.429	52.571	41.5	41.3	21.5	21.7	47.8	16.4	24	34.571	31.5	48.071	28.357	44.071	27.714	38	41.5	49.8	60.5	63	30.5	17.5	22.8	20.8
18.33	57.1	10.214	19	28.071	11.1	15.643	58.3	13.214	13.3	56.1	47.7	8.9	33.2	13.7	19.6667	1.429	31.714	27.286	34.071	43.5	40.143	15.857	45.5	46	33.1	25.6	28.5	52.1	12.9	32.5	31.071	44.714	40.714	25.857	38.357	37.929	34.571	36.357	38.8	58.3	55.6	41.6	6.9	30.9	29.6
18.42	71.4	15.571	15	31.286	4.6	13.643	58.7	28.357	13.8	29.7	43.3	28.1	28.7	20.6	12.1111	0	31.357	24.857	41.143	49.143	31.786	20.929	45.643	47.5	19.5	33.8	21.6	38.5	23.4	30.8	31	27.143	33.571	25.857	48.143	39.929	38.286	51.143	47.2	53.5	47.2	59.7	6.3	16.7	29.5
18.5	68.5	23.714	17.929	30.143	9.1	13	59.4	28.357	5.9	46.8	46.9	20.4	37.9	49.8	27	1.714	23.214	20.071	35.857	45	22.071	26.286	50.571	39.3	31.6	27.7	22.3	38.4	14.3	30.5	33.5	30.143	45.429	35.786	45.286	33.929	32.357	57.714	45.8	54.2	48.7	65.3	15.8	15.7	18.4
18.58	30.4	27.429	20.786	20.643	10.1	25.929	61.5	35.571	0	53.5	42.4	20.2	40.6	56.5	18.2222	0.643	23.714	15.786	34.429	32.214	27.429	11.357	51.143	35.4	36.8	19.2	28.1	45.7	9.5	32.4	32.143	31.786	46.857	38.5	40.714	36.643	24.929	44.5	43.6	65.3	66.7	60.4	10.4	14.9	21.2
18.67	66.3	26.5	12.286	21.571	6	14.786	37.6	37	6.9	51.7	47	19.6	43.8	61.7	2.11111	0.5	20.714	17.357	30.214	38	31.357	15.714	46.857	39.6	44.9	26.9	27.4	61.9	2.5	33.5	24.786	36.714	52.357	33.929	39.143	25	33.357	52.214	31.4	72.6	63.7	59.4	5.2	9.6	19.6
18.75	80.6	22	5.286	14.929	0	12.286	38.2	33.571	7	53.8	58.1	23.3	45.5	48.2	5.77778	0	28.357	11.786	29.857	36.214	26.429	20.857	39.286	30.4	48.6	19.2	25.1	61.2	7.4	13.6	25.071	37.714	46.214	31.429	40.929	29.714	36	57.214	35.8	66.9	53.2	46.1	1.9	10.3	18.4
18.83	74.5	10.214	10.786	14.929	0	17.929	50.5	31.571	1.2	55.6	53	20.6	24	12.5	9.44444	0	20.643	14.786	39.071	26.786	31.143	23.571	39.643	38	41.9	36.6	29.6	46.4	10.5	29.8	27.5	34.143	42.357	26.357	39.214	38.786	34.714	49.857	35.7	72.8	45.1	49.5	0	4.6	20
18.92	45.1	15.214	16.143	16.071	0	12.786	50	39.357	10.9	44.2	47.2	20.1	19.2	24	11	0	13.214	5	43.286	39.929	30.571	14.643	32.571	44.7	31	35.9	25	51	7.4	26.5	18.143	27.571	48.571	28	39	34.357	32	44	36.5	55.3	66.7	52.6	0	0	15.1
19	60.4	18.5	12.643	14	0.2	13.071	29.2	41.214	9.8	44	30.9	27.7	21.2	25.6	3.55556	0	6.429	7	39.571	33.786	21.857	10.571	34.929	39	36.6	29.8	24.4	44	9.7	22.2	23.286	33.643	50.643	28.786	41	26.214	26.429	34.071	45	36.9	64	56	0	0	13.7
19.08	51.5	6.714	11.5	15.214	0	9.786	42.3	43.214	0	54.1	39.8	19	18.5	19.4	4.22222	0	9.857	9.214	38.786	42	27.5	11.929	33.143	44.4	27.6	33.8	16.5	37.7	4.3	30.3	20.286	29.786	48.857	21.5	35.857	27.571	30.857	37.857	35.2	45.1	58.2	61.8	0	0	13.6
19.17	62	9.643	7.643	14.214	0	12.071	45.3	34.286	0	45.9	53.4	6.8	20.8	26.2	0	0.643	7.214	4.857	34.214	35.643	25.071	14.429	26.857	36.7	38.1	40.5	14.4	39.2	4.8	23.7	12.714	17.429	49.857	17.214	41.071	36.429	31.429	51.929	40.1	43.4	57.8	42.6	3.2	0.2	18.5
19.25	38.9	12.5	4.857	16	0.9	8.5	51.6	41	0	51.7	39.6	14.9	22.3	21.8	0	0	8.071	4.929	35.786	38.571	15.786	16.714	23.929	22.2	39	36.2	19.2	48.1	7.1	3.8	7.571	15.286	46.143	20.571	33.786	34.857	24.143	45.5	28	42.4	49.3	39	1.3	0.9	11
19.33	52.6	4.929	9	17.714	2	9.643	55.5	44.071	0	50.8	47.6	24.7	19.6	32.6	0	0	5.214	4.929	32.714	39.929	25.143	14.143	18.143	29.8	35.2	19.4	16.6	51.5	1.5	17.4	19.571	16.071	37.929	23.071	37.429	39	20.786	33.429	19.2	58.3	36.3	43.1	0	2	7.3
19.42	56.2	3	12.714	12.429	2	9.286	41.9	47.429	0.3	51.2	48.5	23.3	17.5	26.6	0	0.143	0.071	9.143	34.5	30.786	20.857	10.286	12.643	32.9	36.8	8.9	13.5	51.4	0.6	18.6	18.643	23.571	38.357	16.857	39	24.929	24.929	40.143	31.4	52	38	46.5	0	11.4	15
19.5	28.3	10.286	7.714	18.143	6.7	9.5	45.3	43.071	0.6	48.6	37.5	14.4	20.2	24	2.88889	0.857	0.071	11.357	33.286	29.286	18.929	10.5	12.857	39.6	39	20.2	13.3	44.5	0	30.1	15.929	28.214	37	12	31.357	26.929	28.5	46.571	30.8	52.8	49.1	38.7	0	7.6	17.8
19.58	25.9	11.357	10.5	21.643	6.5	7.5	26	39.5	0	68.3	32.1	9	15.9	26.8	2.77778	2.357	0	6.929	29.286	29.929	26.5	10.786	17.643	52.6	33.3	14.5	28.4	41.1	0	35.1	12.929	26.5	45.857	9.643	31.286	33.571	30.786	52	25.4	24.6	51.6	25.5	0	4.6	12.6
19.67	43.1	3.5	13.357	18.643	3.8	3.571	17.2	42.643	0.8	60.8	42.6	14.8	12.8	20.1	1.33333	2.714	0.214	4.071	40.786	29.571	29.643	7.643	15.143	31.8	32.9	17.5	31.4	46.3	0	35.6	11.643	20.786	58.286	14.429	43	30.786	26.571	45.714	27.4	28.7	45.6	18.2	0	6	2.4
19.75	46.9	8.714	5.286	13.5	1.6	10.643	20.5	38.5	0.5	62.8	32.8	21	18.1	11.1	3.77778	5.714	0	1.214	30.857	37.357	21.571	8.5	15.214	43.1	25.8	22.9	27.4	31.7	0	44.9	11.286	27.071	57.571	13.214	43.143	28.857	16.214	31.786	32.6	45	53.9	13.8	0	9.5	1.6
19.83	34	15.571	7.643	19.429	3.8	2.929	42	31.286	0	59.4	23.6	11.8	21.1	8.5	8.11111	10.357	0	1.714	42.357	31.429	22	7.429	11.643	53.1	28.8	21.4	24.8	27.6	0	38.1	16.643	27	39.357	8.429	40.571	33.786	19.214	31.143	25.2	57.9	54.4	0.7	1.3	7	6
19.92	35.1	17.429	6.929	22.429	0	3.143	44.6	41.643	0.8	46.5	18.2	5.4	10.1	7.1	11.3333	9.571	0	4	44.857	28.214	27.214	8.857	9.714	37.6	22.8	7.2	17.7	44.3	0	40.1	15.5	31.071	36.571	6.571	35.143	32.714	29.286	40.429	14.7	54.3	47.4	10.1	5.2	14.5	0
20	43.5	13.714	8.214	23.857	0	4.429	46.2	21.214	7.8	41.8	28.7	20	6.1	11.1	13	9.571	0	3.286	40.357	37.143	19.286	11.357	9.929	36	17.3	12.6	21.9	42.3	0	41.5	13.5	30.786	34	7.286	44.571	28	33.143	48.286	19.3	54.5	52.2	15	11.4	12.2	3.8
20.08	39.1	10.429	12.429	18.357	0	3.286	39.5	26.786	7.2	41.3	20	23.2	1.7	13.8	11.4444	2.5	0	3.714	31.786	31.857	16.786	10.5	4.286	30.4	32.3	26	21.5	41.2	1.4	26.5	10.714	25.143	41.357	4.357	36.643	21.071	27.714	36.143	18.3	43	37.2	16	8.6	9.4	2.1
20.17	12.8	24.214	8.286	14.643	0	1.429	26.2	23.857	6.7	49.5	24.1	25.6	10.7	7.8	11.2222	0.571	0	2.429	39.643	35.214	19.571	9.786	1.071	20.5	28.2	17.9	13.8	31.5	4.9	38.7	8.714	13.286	41.714	6.143	37.071	28.143	21.929	34.286	23.2	36.1	38.3	13.6	10.2	17.2	3.1
20.25	25.5	14.143	13.5	7.143	0	2.714	22.4	10.786	4	37.3	26.2	26.8	11.8	7.2	20	1.143	0	0	38.571	31.143	19.071	7.929	1.214	28.7	19.1	20.2	25.5	32.6	9.2	42.3	11	21.071	37	7.5	34.643	30.643	25.214	41	18.8	55.9	37.1	7.3	8.7	22	4.3
20.33	25.9	20.643	15.714	6.143	0	12	36.8	19.071	12	38.9	22	23.4	10.9	14.3	28.5556	2.714	0	0	29.714	39.071	20.143	8.143	3.929	22.8	27.1	34.8	32.2	32.2	8.1	51.5	10.5	17.071	32.714	5.786	37.786	36.214	26.357	29.214	12.7	40.5	34.4	6	16.1	23	4.7
20.42	23.5	14.071	16.643	5.5	0	8.357	43.6	11.429	13	37.1	19.9	17.3	10.3	19.7	25.6667	2.286	0	0	27.429	30.214	16.071	9.214	4.857	25.6	23.1	35.8	38	38.9	0.7	44.9	13.429	24	35.857	2.714	46.5	30.643	29.357	26.714	12.3	38.8	44.3	18.1	12.8	21.7	2.6
20.5	19.5	21.286	10.214	10.429	0	7.571	36.5	17.214	9	35.2	15.1	22	10.7	13.4	15.3333	0.214	0.5	0	22.286	31.786	16.214	6.071	5.857	17.9	18.9	17.3	32.8	32.4	4.7	26	14.857	14.857	35.286	0	33.357	22	13.5	24.429	29	44.2	48.4	10.4	11.5	20.2	1.4
20.58	13.5	17.286	16.857	20.071	0	7.929	38.2	22.571	6.3	29.8	12.5	22.5	2.2	11.4	4.77778	0.143	0.429	0	21.643	28.429	19.143	8.357	9.143	25.7	28	29	37.1	30.5	17.2	35.2	13.571	13.857	37.071	5.5	38.786	22.929	19.643	37.143	29.5	38.3	41.5	7.6	12.1	23.2	2.1
20.67	28	20.357	17.929	19.071	0	11.571	41.3	13.143	5.7	35.7	13.5	21	4.1	16.7	25.5556	4.714	0	0	24	18.571	29.5	8.571	9.571	29	27.2	20	25.6	34.3	5.3	31.9	11.357	9.214	44.857	5.643	42.929	24	20.286	37.571	14.7	29.1	42.8	4	28.2	24.4	0.2
20.75	37.3	24.429	9.929	18.429	0	14.571	36.9	19.429	0.4	44.6	9.9	23.6	9	12.1	15.3333	5.143	0	0	27.143	29.786	22.929	9.5	10	28.7	22.2	15.1	11.7	23.5	21.1	39.1	13.357	11.429	29.071	3.786	41.643	36.786	10.357	39.929	27	20.6	41.2	20	26.6	33.3	1.6
20.83	59.3	28.643	11.071	13.929	0	10.786	31	13.714	4.6	37.3	14.4	25.2	7.1	19.4	9.11111	1.571	0	0	16.929	23.643	16.571	9.857	9.857	19.6	18.4	16.2	10.4	34.5	18.4	20.5	6.857	6.786	39.429	10.786	31.286	43.929	18	28.714	20.4	21	41.9	21.9	13.6	36.5	3.5
20.92	36.8	27	12.071	9.429	0	6.714	25.6	23.5	12.9	26.5	12.3	35.2	4	20.1	8.66667	1.143	0	0	29.429	23.429	13.643	16.786	9.286	16.8	26.1	20.4	16.5	32.4	16.4	20.4	9.071	9.143	41.429	12.214	34.714	28.357	24.429	24.286	24.8	37.2	42.4	21.4	18.2	17	0
21	12	26.929	24.929	13.286	0	14.357	34	23.429	4.5	41.7	14.2	41.1	1.3	17.9	12.5556	2.429	0.286	0	31.214	22.786	18.786	14.214	10.214	13.4	12.5	24.9	21.6	24	16.9	29.6	15.786	15.786	35.286	15.5	32.071	31	21.143	22.5	26.8	48.2	48	21.7	34.4	16.6	0.2
21.08	26.2	17.643	20.643	20.143	0.7	15.714	41.6	21.929	2	35.9	15.4	33.8	2.9	16.2	13.2222	3.357	0.643	0	25.714	28	23.857	6.929	5.857	22.2	9.2	33.3	16.7	27.2	23.3	15.6	17.786	13.929	31.143	16.071	34.429	33.929	27.071	30.143	22	48.7	43.8	11.9	25.2	17.1	0.4
21.17	38.3	22.357	17.857	22.786	4.8	16.643	48.1	15.857	10	24	8.5	38	3.4	13.7	5.88889	2.286	1.643	0.071	19.786	20.786	25.071	2.643	6.214	26.3	13.9	18.2	14.6	20.8	21.8	22.1	15.429	7.714	37.357	16.857	30.5	27.929	26.929	28.357	22.5	51.6	40.3	18.1	28.3	18.6	8.1
21.25	46.2	20.286	15	27.429	6.2	25.429	40.4	27.143	20.1	36.5	14.8	25.5	5.8	25.3	5.66667	3.143	1.357	0	19.214	27.786	24	10.286	3.929	21.1	15.1	19.3	25	14.5	15.4	27.3	10.214	4	38	17.357	33	22.214	24.143	28.357	19.9	43.4	40.5	9.6	23.9	20.3	8.2
21.33	41.5	11.5	15.429	22.286	8	19.643	21.4	21.5	22.6	35.5	8.6	24.4	5	39.2	16.2222	5.429	5.714	0.429	20.929	24.357	22.357	8.071	2.429	23.9	25.3	16.1	12.9	21.4	15.4	21.7	9.429	5.5	26.357	10.143	25.357	21	33.286	24.357	19.3	35.6	30.7	6.2	13.4	28.3	5.5
21.42	49.5	17.071	24.857	22.5	4.4	23.929	16	20	12.7	35.7	15.6	34.2	5	40.8	4.33333	4.929	10.143	7.786	24	28.929	31.714	4	4.857	31.8	21.7	26.4	7.3	15.9	31.3	22.7	9.5	9.357	37.286	22.571	27.714	32.214	32.214	21.429	16.4	31.1	28	10	15.8	21.2	11.1
21.5	27.3	19.143	21.643	19.571	3.1	24.214	19.6	20.714	4.2	20.1	16.3	37.6	13.5	32.2	20.3333	4.5	18.571	8.714	21.643	30.714	24.786	9.214	1	35.1	19.1	16	15.8	20.1	18	33.1	7.5	14.429	17.857	23.786	20.857	26.857	34.786	22.929	13.6	27.8	18.9	14.9	11.1	11.7	11.4
21.58	38.3	16.857	12.286	17.071	3.4	17.714	28.1	17.429	9.9	24.8	16.4	36.3	14.7	20.1	25.1111	10.643	28.571	10.571	21.571	29.429	28.357	8.5	0.571	24.6	23.6	6.1	25.8	23.5	14.1	42.8	15.286	16.857	18.786	18	19.071	31.857	31.929	32.643	13.6	15	30.7	13.5	17.2	16.9	14
21.67	46.4	9.357	17.786	22.214	4.4	12.929	35.1	27.929	15.5	46.9	18.9	38.9	5.8	17.5	21.3333	14	21.571	13.071	14.357	28.214	25.143	6.5	2	15	28.6	13.4	29.9	14.7	26.3	37.1	9.429	11.357	32.929	22.143	24.214	19.714	27.929	31.857	16	20.5	33.2	11.8	21.4	19.2	3.7
21.75	37.1	14.857	15.143	20.429	4.8	24.286	22.9	21.286	18.4	58.4	23.4	36.1	6.1	15.3	19.7778	8.214	17.071	13.571	13.857	22.643	27.786	8.143	0.786	12.2	13.8	22.1	18.9	14.6	17.6	36.7	6	17.143	27.357	24.357	25.5	21.857	24.857	23.357	25.6	39	36.4	16.5	34.2	16.2	9.9
21.83	49.4	25.357	10.5	17.214	4.1	20	17.3	12.643	19.5	57.5	20	32.2	0.6	9.2	32.2222	6.571	20	14.929	13.786	17.5	25	15.714	2.143	7.3	6	20.3	19.5	16	10.6	35.9	12.143	14.286	30.929	25.643	16.857	22.071	24.714	15.786	21.1	45.6	39.1	14	27.3	12.1	9.7
21.92	36.8	16.857	14.643	17.786	7.2	13.214	28.6	8.571	14.2	51.2	22	25.2	0.7	14.8	29.2222	5.714	16.5	13.714	23.214	18.429	20	13.429	2.357	12.8	4.8	13.7	16.3	24	10.2	43	22	12.143	37.5	24.786	11.714	21.786	30.571	17.929	14.9	34.1	28.5	10.5	27.4	0.2	17.2
22	36.7	13.071	13.571	19.429	9.6	20.714	22.3	23	5.8	40.4	28	24	3.7	22	34.2222	8.429	13.857	8.214	14.143	21.357	23.071	15	6.643	24	18.8	9.8	9.2	18.8	23.1	48.3	16.071	15.214	22.429	20.357	13.357	15.071	22	20.286	15.3	26.3	21.7	8.8	14.2	8.5	19.6
22.08	32.5	21.571	18.786	11.214	8.1	15.857	11.1	26.214	11.7	27.6	32	25.4	8	11.8	26.8889	5.5	18.357	8.071	17.786	28.643	24	13.143	6.071	34.1	21.7	7.3	10.7	16.9	19.5	51.4	9.357	14.357	23.857	19.714	14	22.357	21.643	21.571	31.5	21.6	16.5	3.8	10.1	16.9	21
22.17	29.1	16.571	18.286	17.786	7.7	19	12.8	18.429	19.2	22.9	30.1	20.5	11	15.8	28.8889	5.786	23.571	11.857	19.429	28.429	27.857	15.429	6.071	25.8	19.5	15.5	10.9	23.5	15.2	52.9	10.429	17.571	23.071	17.214	10.071	30.071	30.643	24.143	16.4	26.8	10.2	4.2	23.5	14.9	19.8
22.25	18	13.857	15.214	15.429	4.7	19	20.3	31.857	11	31	26.4	26.4	11.7	16.8	20.8889	13.286	26.643	17.286	19.143	30.571	22.5	9.429	4.286	21.9	11.4	23.2	17.2	18.6	12.6	45	16	12.714	12.357	15.5	5.357	19.571	35.786	18.143	20.6	24.2	9.7	1.6	30.9	7.9	11.6
22.33	14.4	14.429	14.071	8.643	14.8	18.214	19.7	28.286	13.1	31.3	39.7	28	0.9	18	29.5556	14	17.643	15.714	15.5	21	26.143	6	6.786	16.8	9.6	29.2	18.1	10.1	13.4	46.6	18.929	16.786	15.071	20.143	10.071	14	28.643	20.143	19.8	22.8	18.8	10.9	26.4	9.7	9
22.42	25.1	9.357	25.286	9.143	18.9	14.643	15.3	22.714	12.8	30.2	43.9	24.2	7.5	20	27.6667	12.929	23.571	8.357	11.286	26.714	28.643	13.714	5.286	14.5	11.9	24.2	19	7.9	19.1	74.7	11.071	16.643	16.286	21.429	18.786	10	18.714	15.286	30.4	20.7	19.2	13.4	11	8.4	11.4
22.5	32.7	9.143	12.643	21.5	13	25.071	5.9	17.5	7.7	32.7	32.9	27.2	9.1	20.9	24.4444	9.071	21.071	6.286	14.786	24.286	20.714	17	10.786	8.4	19	25.6	15.7	4.6	10.8	56.6	9.857	19	26.071	10.643	21.5	17.643	16.929	11.429	20.8	18.2	14.3	2.4	12.4	3.6	21
22.58	24.7	9.571	11.786	13.643	13.1	18.286	7	16.286	7.5	29.6	19.8	21.1	10.6	10.5	18.6667	14.786	14.143	9	10.857	24.214	17.5	16.143	14.929	12.1	10.9	27.4	13	1.4	9.7	59.6	7.071	23.286	16.929	9.929	15	17.786	20.429	18.857	23.5	21.9	19.4	5.1	15.7	21.4	16.4
22.67	20.3	14.714	16.929	10.357	14.9	19.143	22.5	24.714	15	14.3	19.9	17.3	8.4	16.3	31.4444	8.357	10.571	12.429	14	23.143	18.286	10.929	14.5	11.9	5.2	22.3	15.8	3.1	10.6	61.9	13.143	21.429	9.714	19.429	9.357	11.571	26	25.571	23.6	27.5	14.6	7.4	8.2	21.1	16.5
22.75	9.2	7.429	14.786	18.929	12.4	16.929	26.5	46.643	22.7	11.4	20.4	16	7.7	17.4	24.6667	9.786	18.643	13.857	12.5	20.214	15.857	13.714	16.286	9.6	13.5	19	14.1	5.3	16.8	37.9	19.714	19.357	11.857	22.214	9.286	18.286	20.071	36.071	13.9	8.8	12.6	4.7	15	8.3	19.5
22.83	25.2	10.143	18.643	9.143	15.5	13.5	19.8	33.929	11.9	12.3	24.8	19.5	6.4	15.2	40.3333	14.214	16.643	9.143	10.643	35.571	17.786	11.214	11.143	13.4	19.7	6.4	13.4	14.2	20.2	34.2	15.786	27	14.286	13.571	12.357	23.571	24.071	27.5	15	4.8	6.9	8	13.2	4.7	18.7
22.92	30.5	8.071	11.429	8.357	14.5	19.071	8.7	31.429	4.8	10.9	27.2	16.6	6.2	17.3	39.1111	14	16.357	4.357	17	30.571	21.286	6.857	11.286	15.6	22.5	21.6	8.9	10.6	19.1	47.8	10.643	20.214	9.357	10.714	15.071	17.286	17.286	20.214	20	11.2	5.7	16	17.1	15	21.9
23	8.8	13.071	13	10.714	26.6	21.071	14.5	33.357	7.3	9.8	24.6	14.9	11.2	23	31.3333	14.5	13.857	9.214	17.714	25.071	20.429	5.429	9.857	14.6	25.7	19.2	10.3	11.8	9.1	36.6	13.643	16.643	11.643	15.571	10.214	13.714	15.071	16.357	25.4	15.3	12.3	13	23.5	10.5	16.5
23.08	14.4	11.357	10.929	7.643	23	20.786	29.5	28.643	13.4	2.4	18	18.3	19.7	15.3	42.4444	9.786	12.786	9.357	14.214	20.5	19	12.214	10.214	14.5	20.1	9	11.5	6.3	9.3	45.7	19	15.5	13.143	11.143	10.071	10.214	30.143	13.643	22.2	13.8	3	13	27.3	10.2	12.2
23.17	26.1	9.786	8.571	6.643	16.4	22	21.9	25.143	5.6	3.8	16.5	4.1	4.4	10.8	36	7.143	8.5	13.143	12.214	20	17.429	14.714	6.071	25	7.6	15.1	6.5	12.7	11.2	47	14.5	18.214	10.857	19.786	9.929	11.214	16.5	11.571	13.8	11.6	8.3	4.1	18.3	1.3	13
23.25	32.9	8.357	6.643	9.786	23	16.286	13.6	28.357	5.9	4.1	27.8	1.7	4.6	11.8	30.3333	20.5	8.429	9.857	6.714	29.429	17.143	9.357	5.071	21.9	6	14.4	11.4	7.3	10	46.7	16.143	17.714	14.571	18.929	6.929	8.214	13.429	16.429	9.8	8.2	9.3	7.8	10	3.8	11.4
23.33	58.9	12.357	5.714	12.643	16.5	16.929	18.7	29	7.8	5.2	18.9	10	8.4	10.4	26.4444	20.143	3.643	5.071	10.714	25.357	14.214	3.857	1.286	18.7	8.1	16.8	3	10	14.8	26.6	13.143	10.357	8.929	14	11.786	4.143	11.929	26.071	9.7	5.7	6.6	7.2	8.8	1.6	16.9
23.42	30.2	11.786	12.5	8.071	16	22.714	9.9	27.5	11.1	10	12.9	10.1	14	8.1	18.5556	12.429	11.857	5	3.286	28.714	11.786	2.643	3.214	22.8	22	18.9	5.6	9.2	7.8	41.2	12.143	7	12.929	15.071	8.357	3	15.5	20.571	11.3	9.4	8.4	13.8	15.9	0	15.6
23.5	12.5	2.643	16.714	11.286	19.1	16.357	17.3	22.571	11.4	11.2	4.2	1.9	11	20.4	3.22222	14.071	10	10.571	3.643	23.214	15.714	5.857	1.071	13.8	21.4	19.7	11.6	10.1	11.4	22.3	14.571	7.5	11.571	16.857	5.5	2.857	12.786	14	17.2	6.1	7.2	15.1	26.4	0.2	14
23.58	10.6	4.214	6.714	11.286	24.7	15.857	21.2	23	8	4.8	8.6	3.8	8.9	14.5	10.6667	22.286	19.071	10.143	0.357	24.857	12.429	2.857	4.857	11.7	9.7	27.2	4.7	5.4	10.8	12.5	14.357	7.429	5.857	14.571	4.714	3.357	12	12.714	16.7	4.2	3.3	13.6	25.7	0.5	18.8
23.67	9.4	4.5	4.571	7.429	19.7	22.643	18.8	19.714	4	4.1	7.9	9.2	9.4	8.6	16.3333	12.429	21.643	12.071	0	25.5	14.214	3.643	4.143	9.2	9.5	12.4	1.5	4.8	2.1	19.4	13.714	4.714	1.214	16.357	4	2.857	7.429	10.143	13.8	0.4	4.7	6.4	18.2	1.3	15.4
23.75	12.6	2.857	3.214	7	15	14.714	16.2	20.429	4.7	4.8	11.6	2.9	6.2	7.5	6	12.071	12.357	10	0	20.643	13.143	4.357	2.214	5.4	8.9	4.8	1.5	8.3	0.3	26.8	8.714	6.429	4.143	16.5	2.357	1.714	8	5.071	6.8	0.2	3.9	5.2	12	0.3	15.2
23.83	0.7	5	7.5	5.143	21.2	22.786	7	15.929	3.7	1.9	8.8	0.9	5.2	3.6	8	18.5	13.714	10.643	0	17.071	5.857	0.571	0.071	7	13	8	0.5	1.3	1.4	26.9	7.071	4.643	4.143	15.5	0.071	1.714	1	5	2.2	1	5.5	8.4	15.4	0	5.5
23.92	9.7	7.357	3.714	4	24.7	16.143	8.2	11.143	3.4	0	8.9	0.5	3.9	0.2	20.4444	18.143	14.214	4	2.286	20.286	3.714	0.286	0.5	7.2	14.8	3.2	1.1	0.4	0.2	13	3.857	1.143	4.857	8	1.143	0.643	2.643	7	4.5	0	7.8	8.5	10.5	0	9.5
Fig S1b	Zoomed in on the onset of activity in LD 12:12 before the shift of the LD cycle
ZT (h)	Naive														Out-of-phase															In-phase
0	8	8.571	1.143	0	16.9	7	2.1	8.714	2.3	0	9.1	1	5.6	0	4.44444	14.357	8.429	3.143	3.5	17.786	4.643	1.429	0.786	11.9	11.6	4.2	0	0.9	2.4	15.9	0	1.571	3.5	6.714	0.357	2.714	2.286	4.714	0.5	0.1	1.7	6.4	23.2	0.5	5.5
0.08	11.1	9.786	5.857	2.857	40.1	6.714	0.7	4	0.2	0	6	0.6	1.2	0	3.77778	16.714	21.786	8.143	0.357	14.286	10.357	3.643	1.5	5	7.8	0.2	0	0	3.5	7.1	0.857	1.857	1.5	4.214	1.286	1.357	1.357	1.786	4.3	0.1	0.5	1.9	43.3	0	13.9
0.17	1.7	19.143	9.429	6.571	26.7	20.286	0.4	4.357	0.1	0	0.8	0.4	3.1	0	1.22222	29.5	31.571	33.214	0.214	15.071	19.929	20.214	0	1	16.5	0	0	0.8	4.8	7.1	1.143	0.929	1.071	1.857	5.857	4.214	0.214	5.5	4	0	0.6	7.2	34.8	0.8	16.2
0.25	0	18.5	8.571	5.571	22.5	13.857	0	8.929	0.1	0	0.3	0.4	0.2	0	0	21.143	27.143	25.429	0.857	16.929	30.714	23.643	0	0	29.4	0	0	0	1.9	1.6	2.786	2.929	0.357	2.714	9.5	3.786	0	10.929	0.6	0	0.5	2.5	22.5	0	4.6
0.33	0	7.071	7.286	4.5	21.2	7.714	0	9.143	0	0	0	0	0	0	0	20.071	15	19.143	0.143	11.929	41	17.214	0	0	13.9	0	0	0	2.6	0.1	0	1.357	0	1.714	6.429	7.786	0	10.714	0	0	0	0	10.6	0	0.2
0.42	0	1.429	2.929	2.071	14.3	8.5	0	5.857	0	0	0	0	0	0	0	10.857	10.643	16.214	1.357	8.143	41.643	10.929	0	0	3.9	0	0	0	6.3	0.1	0	2.071	0	0	4.5	7.857	0	9	0	0	0	0	9.1	0	0.2
0.5	0	0	1.857	0.714	9.5	0.286	0	4.929	0	0	0	0	0	0	0.666667	11.714	16.143	14.071	0	3.143	34.571	6.071	0	0	1.2	0	0	0	3.9	0	0	0	0	0	3.571	3.214	0	9.429	0	0	0	0	1.8	0	0
0.58	0	1.429	0	0	16.4	0.714	0	2.143	0	0	0	0	0	0	0	9.214	3.857	8	0	1.286	28.143	3.5	0	0	0	0	0	0	3.6	0	0	0	0	0	3.786	2.429	0	5.5	0	0	0	0	2.6	0	0
0.67	0	2.714	0	0	18.4	0	0	0.286	0	0	0	0	0	0	0	7.857	1.571	5.929	0	0	22.429	3	0	0	0	0	0	0	8	0	0	0	0	0	3.929	0	0	3.143	0	0	0	0	0	0	0
0.75	0	1.857	0	0	11.1	0.214	0	0.571	0	0	0	0	0	0	0	4.286	1.857	4.286	0	0.286	20.357	0.5	0.071	0	0	0	0	0	6.1	0	0	0	0.214	0	4.071	0	0	4.071	0	0	0	0	0	0	0
0.83	0	0.357	0	0	6.9	0	0	0	0	0	0	0	0	0	0	3	2.643	0.714	0	0	12.786	0	0.214	0	0	0	0	0	6.6	0	0	0.071	0.214	0	1.857	1.143	0	0.786	0	0	0	0	0	0	0
0.92	0	1.143	0	0	2.6	0	0	0	0	0	0	0	0	0	0	0.143	1.643	1.929	0	0	7.714	0	0.429	0	0	0	0	0	5.5	0	0	0	0	0	1	2.643	0	0.571	0	0	0	0	0	0	0
1	0	0	0	0	0.9	0.143	0	0	0	0	0	0	0	0	0	0	1.071	1.214	0	0	8.071	0	0.857	0	0	0	0	0	12.9	0	0	0.357	0	0	0	0.643	0	0	0	0	0	0	0	0	0
1.08	0	0	0	0	4.6	0	0	0	0	0	0	0	0	0	0	0	0	0.571	0	0	0.214	0	0.071	0	0	0	0	0	23.3	0	0	0.143	0.071	0	0	0	0	0	0	0	0	0	0	0	0
1.17	0	0	0	0	2	1.714	0	0	0	0	0	0	0	0	0	0	0	0	0	0.071	1.929	0	0.429	0	0	0	0.1	0	14.9	0	0.071	0	0.214	0	0	0	0	0	0	0	0	0	0	0	0
1.25	0	0	0	0.429	0	0.071	0	0	0	0	0	0	0	0	0	0	0	0.429	0	0	0	0	1.071	0	0	0	0	0	11	0	0	0	0	0	0.071	0	0	0	0	0	0	1.3	0	0	0
1.33	0	0	0.143	0.071	0.2	0.571	0	0	0	0	0	0	0.2	0	0	0	0	0	0	0	0	0.357	0.571	0	0	0	0	0	12.9	0	0	0.071	0	0	0.143	0.071	0	0	0	0	0	0	0	0	0
1.42	0	0	0	0	0	4.214	0	0	0	0	0	0	0	0	0	0	0	0.357	0	0	0	0	0	0	0	0	0	0	9.4	0	0	0.071	0	0	0.071	0	0	0.071	0	0	0	0	0	0	0
1.5	0	0	0	0	0	3.071	0	0	0	0	0	0	0	0	0	0	0	2.071	0	0	0	0	0	0	0	0	0	0	7	0	0	0	0.071	0	0	1.286	0	0	0	0	0	0	0	0	0
1.58	0	0	0	0	0	1.214	0	0	0	0	0	0	0	0	0	0	0	1.857	0	0	0	0	0	0	0	0	0	0	3.7	0	0	0	0	0	0.071	0.357	0	0	0	0	0	0	0	0	0
1.67	0	0	0	0	0	4.143	0	0	0	0	0	0	0	0	0	0	0	0	0	0	0.357	0	0	0	0	0	0	0	3.9	0	0	0	0	0	0	0	0	0	0	0	0	0	0	0	0
1.75	0	0	0	0	0	3.714	0	0	0	0	0	0	0.4	0	0	0	0	0	0	0	0	0	0.143	0	0	0	0	0	0	0	0	0	0.143	0	0	0.357	0	0	0	0	0	0	0	0	0
1.83	0	0	0.071	0	0	2.214	0	0	0	0	0	0	1.8	0	0	0	0	0	0	0	0.071	0	0.429	0	0	0	0	0	0	0	0	0	0.143	0	0	2.071	0	0	0	0	0	0	0	0	0
1.92	0	0	0.571	0.286	0	2.643	0	0	0	0	0	0	0.8	0	0	0	0	0.286	0	0	0.214	0	0.143	0	0	0	0	0.1	0	0	0	0	0	0	0	1.571	0	0	0	0	0	0	0	0	0
2	0.1	0	0	0	0	2.143	0	0.286	0	0	0	0	0	0	0	0	0	0	0	0	0	0	1	0	0	0	0	0	0	0	0	1.357	0	2.214	0	0	0	0	0	0	0	0	0	0.5	0.3
2.08	0.1	0	0.071	0	0	0	0	0	0	0	0	0	0	0	0	0	0	0	0	0.143	0	0	0	0	0	0	0	0	0	0	0	1.643	0	2.429	0	0.5	0	0	0	0	0	0	0	0	0
2.17	0	0	0	0	0	0	0	0	0	0	0	0	0	0	0	0	0	0	0	0	0	0	0.143	0	0	0	0	0	0	0	0	0	0	3.357	0	0.5	0	0	0	0	0.2	0	0	0	0
2.25	0	0	0	0.286	0	0	0	0	0	0	0	0	0	0	0	0	0	0	0	0	0	0	0.071	0	0	0	0	0	0	0.9	0	0	0	1.143	0	1.143	0	0.071	0	0	0	0	0	0	0
2.33	0	0	0.5	0.214	0	0	0	0	0	0	0	0	0.1	0	0	0	0	0	0	0	0	0	0.643	0	0.6	0	0	0	0	0	0	0	0	0	0	0.214	0	0	0	0	0	0	0	0	0
2.42	0	0	0	0	0	0	0	0	0	0	0	0	0	0	0	0	0	0	0	0	0.071	0	0	0	2.1	0	0	0	0	0	0	0.214	0	0	0	0.071	0	0	0	0	0	0	0	0	0
2.5	0	0	0	0	0	0.429	0	0	0	0	0	0	0	0	0	0	0	0	0	0	0	0	0	0	0	0	0	0.2	0	0	0	0.214	0	0	0.143	0.071	0	0	0	0	0	0	0	0	0
2.58	0	0	0	0	0	0.857	0	0	0	0	0	0	0	0	0	0	0	0	0	0	0	0	0	0	0	0	0	0.2	0	0	0	2.071	0	0	0	0	0	0	0	0	0	0	0	0	0
2.67	0.6	0	0	0	0	0.429	0	0.214	0	0	0	0	0	0	0	0	0	0	0	0	0.286	0	0	0	0	0	0	0	0	0	0.143	0	0.429	0	0.071	0	0	0	0	0	1.4	0	0	0	0
2.75	0.9	0	0	0	0	0.857	0	0.214	0	0	0	0	0	0	0	0	0	0	0	0	0	0	0	0	0	0	0	0	0	0	0	0	0.357	0	0.143	0	0	0	0.2	0	0.2	0	0	0	0
2.83	0	0	0	0	0	0.571	0	0.071	0	0	0	0	0	0	0	0	0	0	0	0	0	0	0	0	0	0	0	0	0	0	0	0	0.929	0	0	0.143	0	0.071	0	0	0	0	0	0	0
2.92	0	0	0	0	0	0	0	0.857	0	0	0	0	0	0	0.555556	0	0	0	0	0	0	0	0	0	0	0	0	0	0	0	0	0	0	0	0.071	0.929	0	0	0	0	0	1	0.1	0	0
3	0	0	0	0.714	0	0.143	0	0	0	0	0	0.9	0	0	5.66667	0	0	0	0	0	0	0	0.214	0	1	0	0	0	0	0	0	0	0.071	0	0	0.357	0	0	0	0	0	2.7	0	0.9	0
3.08	0	0	0	1.286	0	0	0	0.786	0	0	0	0	0	0	3.55556	0	0.143	0	0	0	0.714	0	0	0	3.9	0	0	0	0	0	0	0	0	0	0	0.071	0	0	0	0	0	0.4	0	0.3	0
3.17	0	0	0	0.214	0	0	0	0	0	0	0	0	0	0	0	0	0	0	0	0	0	0	0.929	0	3.1	0	0	0	0	0	0	0	0	0	0	0	0	0.357	0	0	0	0	0	0	0
3.25	0	0	0	0	0	0	1	0.214	0	0	0	0.2	0	0.7	0	0	0.571	0	0	0.143	0	0	1.714	0	0	0	0	0	0	2.1	0	0	0	0	0.071	0	0	0	0	0	0	0	0	0	0
3.33	0	0	0	0	0	2.5	0	0	0	0	0	0	0	5.4	0	0.143	0	0	0	0	0.929	0.071	0.143	0	1.2	0	0	0	0	0.9	0	0	0.214	0	0	0	0	0	0	0	0	0.1	0	0	0
3.42	0	0	0	0	0	0	0	0.857	0	0	0	0	0	1.1	1.44444	0.143	0	0	0	0	0	0	1.143	0	2.6	0	0	0	0	0	0	0.214	0.5	0	0	0	0	0	0	0	0	0	0	0	0
3.5	0.6	0	0	0	0	2.286	0	0	0	0	0	0	0.2	0	5.11111	0	0	0	0	0.214	0	0	1.071	0	6.9	0	0	0	0	0	0	2	0.714	1.357	0	0	0	0	0.1	0	0.1	0	0	0	0
3.58	0.4	0	0	0	0	0.071	0	0	0	0	0	0	0	0	3	0	0	0	0.071	0	0.286	0	0.714	0	2.7	0	0.2	0	0	0	0	0.286	0	2.857	0.071	0	0	0	0.7	0	0	0	0	0.3	0
3.67	0	0	0	0	0	0.071	0	0	0.4	0	0	0	0	0	4.33333	0	0	0	0	0	0	0.214	0.214	0	0	0	0	0	0	0	0	0	0	0.929	0	0	0	0	0	0.2	0.8	0	0	0.1	0
3.75	0	0	0	0	0	0	0	0	0	0	0.9	0	0	0	4.66667	0	0	0	0	0	0.5	0	0	0	0	0	0	0	0	0	0	0	0.071	3.5	0	0.143	0	0.429	0	0	0.2	0	0	0	0
3.83	0	0	0	0	0	0.214	0	0	0	0	0	0	0	0	1.11111	0	0	0	0	0	0.071	0	1.5	0	0	0	0	0	0	0	0	0	0	2.286	0	0	0	0	0	0	0	0	0	0	0
3.92	0	0	0	0	0	0.714	0	0	0	0.6	0	0	0.6	0.8	2.22222	0	0	0	0	0	0.286	0	1.357	0	2.2	0	0	0	0	0	0	0	0	1.857	0	0	0	0	0	0	0	0	0	0	0
4	0	0.5	0.143	0	0.4	0	0	0.429	0.3	0	0	0	3	0	1.11111	0	0	0	0	0.143	0.071	0	0.857	0	4.3	0	0	0	0	1.8	0	0.286	0	0	0	0	0	0	0	0	1.2	0	0	0	0
4.08	1.2	1	0	0	0	0	0	0	0	0	0	0	0.1	0	0	0.143	0	0	0	0.143	1.143	0	0.143	0	1.5	0	0	0	0	0	0	0.786	0	1	0	0	0	0	0	0	0.2	0	0	0	0.2
4.17	0	0	0	0	0	0	0.4	0.429	1.7	0	0	0	0	0	0	0	0	0	0	0	0.929	0	0.786	0	3.7	0	0	0	0	0	0	1.214	0	0	0	0	0	0	0	0	0	0	0	0	0
4.25	1.5	0	0	0	0	0	2.3	0.214	0.6	0.1	0	0	0.8	0	0	0.214	0	0	0	0	0	0.143	0	0	3.3	0	0	0	0.1	0.3	0	1.214	0	0	0	0.143	0.071	0	0	0.2	0.2	0	0	0	0
4.33	0	0	0	0	0	0	0	0	0	0	0	0	0.2	0	0	0	0.214	0	0	0	0	0	0	0	7.3	0	0	0	0.1	1.6	0.286	0.857	0.643	0.143	0	1.571	0	0	0	0	0	0.6	0	0	0
4.42	0	0.071	0	0	0	0	0	0	0	0	0	0	0	0	0	0	0.429	0	0	0	0.571	0	0.143	0	5.6	0	0	0	0	1.3	0.5	2.786	0.5	0.071	0	0.071	0.286	0.071	0	0	0	1.4	0	0	0
4.5	0.2	1.071	0	0.5	0	0	0	0.143	0	0	0	0	1.2	0	0	0.643	0.071	0	0	0	0.571	0	0.286	0	2.4	0	0	0	0	0	0	4	0.286	0.214	0	0.214	0	0	0	0	0	1.4	0.2	0	0
4.58	5.1	0.643	0	0	0	0.071	0	0.071	1.4	0	0	0	0.4	0.2	0	0	1.286	0	0.5	0	0.143	0	0.5	0	0	0	0.2	0	0	0	0	5	1.214	0	0	0.214	0	0.143	0	0	0	0	0	0.4	0
4.67	3.1	0.857	0.143	0	0	0	0	0	0.7	0	0	0	2.1	3.4	0	1.071	2.643	0	0	0	0.714	0	0.143	0	0.5	0	0	0	0	0.1	0.071	0.786	0.643	0	0	0.143	0	0	0.1	0	0	2.2	0	0	0
4.75	0.7	0.286	0	0	0	0	0.6	0	0	0	0	0	0.2	4.1	0	1.5	1.571	0	0	0	0	0	0	0	2	0	0	0	0	0	0.071	0.5	0	0	0	0.429	0	0	0	0	0	3.6	0	0	0.1
4.83	1.9	0	0	0	0	0	0	0	0	0	0	0	0	4.5	1.88889	0.071	0	0	0	0	0.214	0	0	0	0	0	0	0	0.2	0	0	0.571	0.429	0	0	0.071	0	0	0	0	0	0.8	0	0	0
4.92	0.2	1.643	0	0	0	0	0	0	0	0	0.2	0	0	9	5.77778	0	0	0	0.071	0	0	0	0	0	0.1	0	0	0.9	0.4	0	0.143	0	0.214	0	0	0.071	0	0.071	0.2	0	0	0.2	0	0.2	1.2
5	0	0.286	0	0	0	0.071	0	0	0	0	0	0	0.1	6.1	0.444444	0	0.071	0	0	0	0.143	0.143	0.429	0	0.5	0	0	2.2	5.2	0	0.071	0	0	0	0	0.857	0	0	0	0	0	0	0	0.1	1.6
5.08	0	0	0	0	0	0	0.2	0.429	0	0	0	0	0.5	1	0	0	0	0	0	0.214	0	0.143	0	0	0	0	0	0	4.7	0	0.357	0	0	0	0	0.5	0	0	0	0	0	0	0	0	3.4
5.17	0	0	0	0	0	0	0	0.286	0	0	0	1	0	2.8	0	0	0	0	0	0	0	0	0	0	0	0	0.5	0	0.8	0	0.571	0	0.143	0.571	0	0	0	0	0.3	0	0	0	0	0	5.4
5.25	0	0	0	0	0	0	0	0	0	0	0	0.4	0.1	2.9	0.777778	0	0	0	0	0	0	0	0.071	0	0	0	0.1	0	5.7	0	0.071	0	0	0.214	0	0	0	0	0	0	0	0	0	0	4.9
5.33	0	0	0.357	1	0	0.286	0	0	0	0	0	0	1.8	0	0.222222	0	0.143	0	0.071	0.571	0	0	0.214	0	0	0	0	0	0.7	0	0	0.357	0	0.857	0	0	0	0.071	0	0	0	0.3	0	0	0
5.42	0	0	2.286	0.071	0	0	0	0.143	0	0	0	0	3	0	0	0.143	0.357	0	0	0.143	0	0.143	0	0	0	0	0	0	0	0	0	0.143	0.143	0	0	0.071	0	0	0	0.1	0.2	0.6	0	0	0.1
5.5	0	0	0.929	0.214	0	0	0	0	0	0	0.2	0	0.4	0	0	0.143	0.214	0	0	0.214	0	0	0.071	0	0	0	0	0	0.9	0	0	0.071	0	0	0	0.357	0	0	0	0	0	0	0.3	0	0
5.58	0	0	0	0	0	0	0	0	0	0.1	0	0	0	0	0	1.143	0	0	0	0	0	0	0.286	0	1.3	0	0	0	2.4	0	0.286	0.071	0	0	0	0	0	0	0.1	0	0	0	0	0	0.1
5.67	0	0	0.214	0.143	0	0	0	0	0	0	0	0	0	0	0	0.429	0	0	0.143	0	0	0	0.214	0	0	0	0	0	0	0.6	0	0.143	0	0.071	0	0	0	0.071	0	0	0	0	0	0	0.3
5.75	0	0	0	0	0	0	0.3	0	0	0	0	0.1	2.8	0	0	0.643	0	0	0	0	0	0	0	0	0	0	0	0	0	0	0	0	0	1.214	0	0.071	0	0	0	0	0	0	0	0	0
5.83	0	0	0	0	0	0	0	0	0	0	0	0	3.1	0	0	0	0	0	0	0	0	0	0	0	0	0	0	0	0	0	0	0	0	3.571	0.143	0	0	0.786	0.1	0	0	0.3	0	0	0.1
5.92	0	0	0	0	0	0	0	0	0	0	0	0	2.7	0	0	0	0	0	0	0.071	0	0.071	0	0	0	0	0	0.1	0.1	0.1	0	0	0	2.214	0	0	0	0	0	0	0	4.6	0	0	0
6	0	0	0	0	0	0	0	0	0	0	0	0	0	0	0	0	0.143	0	0.071	0.786	0	0	0	0.6	0	0	0	0	0.2	0	0	0.071	0	0	0.143	0	0	0	0	0	0	0.2	0	0	0
6.08	0	0	0	0	0	0	0	0	0	0	0	0	0	0	0	0	0.214	0	0.214	0.071	1.571	0	0	0	0	0	0	0	2.3	0.1	0.071	0	0	0	0.071	0	0	0.071	0.4	0	0	0.3	0	0	0
6.17	0	0.357	0.357	0	0	0	0	0	0	0	0	0	0	0	0	0	0.143	0	0	0	0	0	0.143	0	0	0.1	0	0	0	0	0	0	0	0	0	0.071	0	0	0	0	0	0	0	0	0
6.25	0	0.286	0	0.071	0	0	0	0	0	0	0.3	0	0	0	0	0	0.214	0	0	0	0	0.071	0.357	0	0	0	0	0	0	0	0	0	0	0	0.071	0	0	0	0	0	0	0	0	0	0
6.33	0.5	0.071	0.286	0	0.8	0	0	0	0	0	0.6	0	0	0	0	1.286	0.286	0	0.071	0.071	0.143	0.214	1	0	0	0	0	0	0.5	0	0	0	0	0	0	0.714	0	0	0	0	0	0	0	0	0
6.42	0.9	0.143	0.643	0	0.7	0.071	0	0	0	0	0	0	0	0	0	0.429	0.929	0	0	0.643	0.071	0.071	0.571	0	0	0	0	0	5.6	0	0	1.286	0	0	0.214	0.143	0	0	0	0.4	0	0	0	0	0
6.5	0	0	0	0	0.4	0.143	0	0	0	0	0	0	0	0	0	0.143	0.143	2	0.143	0.071	0.571	0	0	0	0	0	0	0	5	0	0.286	1.214	0.071	0.714	0	0.357	0.143	0	0	0	0	0	0	0	0
6.58	0	0.214	0.071	0	3.4	0	0	0.071	0	0	0	0	0	0	0	0.571	0.571	1.571	0.071	0	0.357	0	0.643	0	0.1	0	0	0	2.8	0	0.143	0.214	0	0.571	0	0.429	0	0.214	0	0	0	0.1	0	0	0
6.67	0	0.786	0	0	0	0	0	0.286	0	0	0	0	0	0	0	0.571	0.714	0.429	0.429	0	0	0.143	0.357	0	0	0	0	0	0	0	0.5	0.071	0.214	0	0	0.071	0	0.071	0	0	0	0.3	0	0	0
6.75	0	0.643	0	0.286	0	0.214	0	0.071	0	0	0	0	1.3	0	0	0.143	0.286	0	1.143	0.286	0.286	0.929	0.143	0	0	0	0.1	0	0	0	0.286	0.857	0.143	0	0	0.571	0.5	0	0	0	0	0.2	0	0.2	0.2
6.83	0	2.929	0.5	0.429	0	1.786	0	0	0	0	0	0	5.2	0	0	0	0.143	0.429	0.143	0	0	1.429	0.357	0	0	0	0.2	0	0	0	0	0	0	0.071	0.929	0.286	0	0.357	0	0	0	0	0	2.7	0.4
6.92	0	5.143	1.214	1.143	0	0.714	0	0	0.4	0	0	0	1.6	0	0	0.286	0	0.214	0.286	0.357	0.071	0.5	0	0	0	0	0	0	0.2	0	0	0	0.143	0.071	0.214	0.071	0	0	0	0	0	0	0	0.4	0
7	0	1.214	0.214	0.5	0	0.929	0	0.214	0.7	0	0	0	0	0	0	0.214	0.143	1.286	0.429	0.071	0	1.071	0.357	0	0	0	0	0	0	0	0.286	0.5	0.071	0	0.071	0.071	0	0	0	0	0	0	0	0	0
7.08	0	0.571	0.357	0.857	0	0.071	0	1.786	0.1	0	0	0	0	0	0	0.071	0.571	0.429	2.643	0.071	0	0	0.929	0	0	0	0.9	0	0	0	0	1.286	2.357	0.071	0	0.357	0	0.214	0	0	0	0	0	0	0
7.17	0	1	0.071	0.929	0	0.714	0	0.071	0	0	0	0	0	0	0	0.5	0.143	1.286	0.929	0.071	0.071	0.071	0.429	0	0	0	0.1	0	0	0	0	0.929	3.929	1.857	0.286	0.286	0.071	0	0	0	0	0	0	0	0.7
7.25	0	2.5	0.929	1.571	0	0.929	0	0.714	0	0	0	0	0	0	0	0.071	1	0.857	0	0.071	0	0.071	1.429	0	0	0	0.1	0	0	0	0	0.429	3.786	3.143	0.071	1.071	0.214	0	0	0	0	0	0.4	0.4	0
7.33	0	4.071	1.714	0.357	0	1.286	0	0	0.1	0.2	0	0	0	0	0	0.429	0.071	0.857	1.143	1.071	0	0.5	0	0	0	0	0	0.3	0.2	0	0.071	1.143	2.571	2.286	0.143	0.429	0.143	0.143	0	0	0	0	0	0.6	0
7.42	0	3.857	2	0.857	0	1.286	0	0	0	0.5	0	0	0.8	0	0	0.214	0.429	1.857	0.143	0.357	0	1.643	0.286	0.1	0	0	0	0	0	0	0	0.357	0.143	1.286	0.143	2.357	0	0.714	0	0	0	0	0	0	0
7.5	0.1	2.643	2.214	0.714	0	1.143	0	0.929	0	0	0	0	3.4	0	0	0	0.286	2.429	0.857	0	0	0.571	0.643	0	0	0	0	0	0	0	0	1	3	0.857	1.714	0.143	0	0	0	0	0	0	0	0	0
7.58	0	2.571	2.214	2.214	0.1	1.357	0	0.357	0	0	0	0	0.4	0	0	0	0.071	1	2	0	0	0	0	0	0	0.3	0	0	0	0	0	1.143	0.857	4.357	1.5	0	0	0.071	0.3	0	0	0	0	0	0
7.67	0	0.929	3.214	0.786	0.1	0.429	0	0	0	0	0	0	0	0	0	0.357	0.143	0	2.143	0.143	0.071	0	1.571	0	0	0.2	0	0	0.1	0	0.214	0.714	4	2.714	0.286	0	0	0	0	0	0	0	0	0	0
7.75	0	1	1.643	1.214	0	0	0	0.143	0	0	0	0	1.8	0	0	0	0	3.286	2	0.071	0.429	0	0.357	0	0	0	0	0	0	0	0	1.5	0.214	0	1.071	0	0.143	0	0	0	0	0	0.1	0.2	0
7.83	0	4.857	1.071	1.929	0	0	0	0	0	0	0.2	0	0	0	0	1.786	0.214	3.571	3.071	0.357	0.571	0.143	0.214	0	0	0	0	0	0	0	0.143	2.071	0	0.214	3	0.286	0	0	0	0	0	0	0	0	0
7.92	0	5.357	2.429	0.357	0	0	0	0	0	0	0	0	0	0	0	0.571	0.143	2.929	2.357	0.071	0.643	0	0.571	0	0	0	0.4	0	0	0	2.143	2.643	0.071	0.286	0.143	0	0	0	0	0	0	0	0	0	0
8	0	2.429	3.214	2.071	0	0.071	0	0	0	0	0	0	0	0	0	0	0.714	3.214	3.357	0.071	0.071	0	1.143	0	0	0	0	0	0	0	0.286	2.857	0.071	0.714	0	0.071	0	0	0.1	0	0	0	0	0	0
8.08	0	2.786	1.143	2.286	0.2	0	0	0	0	0	0	0	0	0.4	0	0	1.071	1.5	0	0.143	0	0	0	0	0	0	0	0	0	0.1	0.214	2.786	0	0.429	0	0.071	0	0	0	0	0	0	0	0	0
8.17	0	4.143	0	0.214	0.2	0	0.2	0	0	0	0	0	0	2	0	0.071	0.357	2.357	0.429	0.071	0	0	0	0	0	0	0	0	0	0	0	0.286	0	0.429	0.143	0.857	0	0	0	0	0	0	0	0	0
8.25	0	4.286	2.5	0.714	0	0	0	0	0	0	0	0	0	3.8	0	1.214	0.143	1.357	1.643	0.071	0	0	0	0	0	0	0	0	0	0	0.429	0.571	0	0	0.786	0.286	0	0	0	0	0	0	0	0	0
8.33	0	2.929	0.214	0.929	0.1	0	0	0	0	0	0	0	0	0.6	0	2.786	0	1.857	0	0.071	0	0	0	0	0	0	0	0	0	0	0.071	0.286	0	0	0.143	0.286	0	0	0.2	0	0	0	0	0.6	0
8.42	0	6.357	0	0.643	0.8	0	0	0	0	0	0	0	0	0.3	0	1	0.214	0	0	0.5	0.071	0.357	0	0.2	0	0	0.2	0	0	0	0.286	1.643	0.214	0	0.143	0.214	0	0	0	0.1	0	0	0	1.6	0
8.5	0	6	0	1.643	0	0	0	0	0	0	0	0	0.3	1.3	0	0.214	0	0.071	0	0	0.143	0	0	0	0	0	0	0	0	0	1.357	1.929	0.429	0	0	0.071	0	0	0	0	0	0	0	0.7	0
8.58	0	1.929	0	1.214	0	0	0.2	0	0	0	0	0	0.1	0	0	0.071	0	0	0	0.071	0	0.357	0	0	0	0	0	0	0	0	3.571	3	0	0	0	0.071	0	0	0	0.6	0	0	0	0	0
8.67	0	0.571	0	1	0	0	0	0	0	0	0	0	0.3	0	0	0.571	0	0	0	0.357	0.214	0	0	0	0	0	1.1	0	0	0	1.357	1.357	0	0	0.643	0.214	0	0.5	0	0	0	0	0	0.6	0.8
8.75	0	4.429	0	2	0	0	0	0	0	0	0	0	0.2	0	0.444444	0.643	0	0	0.071	0.071	0	0	0	0	0	0.5	0	0	0	0	0	0.286	0	0	3.786	2.143	0	0.286	0	0	0	0	0	1	0
8.83	0	2.643	0	0.643	0.2	0	0	0	0	0	0	0	0	0	0	0.071	0	0	0	0.143	0	0	0	0	0	0	0	0.3	0	0.3	0.071	1.571	0	0	1.071	3.643	0	0.071	0.4	0	0	0	0	0.1	0
8.92	0	5.143	0	0.786	0	0	0	0	0.3	0	0	0	0.8	0	0	0.214	0	0	0	0	0	0	0	0	0	0	0	0	0	0.2	0.286	0	0.071	0	1.5	3.429	0	0	0	0	0	0	0	0	0
9	0	4.571	0	1.5	0	0	0	0.071	0	0	0	0	0	0	0	0.643	0.071	0	0	0	0	0	0	0	0	0	0	0	0	0	0	0.214	0	0	0.071	1.5	0	0	0	0	0	0	0	0	0
9.08	0	2.143	0	0.214	0	0	0	0	0	0	0	0	0	0	0	0.214	0	0	0	0	0	0.071	0	0	0	0	0	0	0	0.2	2	0	0	0	0.643	2.571	0	0	0	0	0	0	0	0	0
9.17	0	2	0.071	0	0	0	0	0.071	0	0	0	0	0	0	0	0.071	0	0.643	0	0	0.071	0	0	0	0	0	0	0	0	0.1	3.286	0	0	0	2	2.643	0	0	0	0	0	0	0	0	1
9.25	0	0.143	0	0	0	0.071	0	0.214	0	0	0	0	0	0	0	0	0	3.429	0	0.071	0.071	0	0	0	0	0	0	0	0.1	0	0	0	0	0	0.071	3.429	0	0	0.2	0	0	0	0	0	0
9.33	0	0	0	0.071	0.8	0	0	0	0	0	0.1	0	0	0	0	0.071	0	4.143	0	0	0	0	0	0	0	0	0	0	0	0	0	0	0	0	0.429	3.714	0	0	0	0	0	0	0	0	0
9.42	0	0	0.071	0	0	0	0	0	0	0	0	0	0	0	0	0	0	4	0	0	0	0	0	0	0	0.2	0	0	0	0	0	0	0	0	0	3.929	0	0	0	0	0	0	0	0	0
9.5	0.2	0	0	0	0	0	0	0	0	0	0	0	0	0	0	0	0	3.929	0	0	0	0	0	0	0	0	0	0	0	0	0	0	0	0	0.143	0.143	0	0	0	0	0	0	0	0	0
9.58	0	0.214	0	0	0	0	0	0.143	0	0	0	0	0	0	0	0.214	0.357	4.643	0.286	0	0	0	0	0	0.2	0	0	0	0	0	0	0	0	0	0	2.929	0	0	0	0	0	0	0	0	0
9.67	0	2.214	0	0.071	0	0	0	0	0	0	0	0	0	0	0	0.286	0	0	0.071	0	0	0	0	0	0	0	0	0	0	0	0	0.214	0	0	0	4.357	0	0.071	0	0	0	0	0	0	0
9.75	0	2.929	0	0	0	0.214	0	0	0	0	0	0	0	0	0	1.714	0.071	0.214	0	0.429	0	0.143	0	0	0	0	0	0	0	0	0	1.286	0	0	0	3.429	0	0	0	0	0	0	0	0	0
9.83	0	4.071	0	0	0	0	0	0	0	0	0	0.3	0	0	0	1.714	0.071	0.643	0	0.429	0.357	0.357	0	0	0	0	0	0	0	0	0	1.143	0	0	0	3.5	0	0	0	0	0	0	0	0	0
9.92	0	4.929	0	0	0	0	0	0	0	0	0	0	0	0	0	0.143	0	4.5	0	0	0.071	0	0	0	0	0	0	0	0	0	1.286	0.929	0	0	0	3.071	0	0	0	0	0	0	0	0	0
10	0	4.786	0	0.214	0	0.286	0	0	0	0	0	0	0	0	0	0.071	0.5	4.857	0	0	0	0.071	0.071	0	0	0	0	0	0	0	0.286	0	0	0	0	2	0	0	0	0	0	0	0	0	0
10.08	0	7.071	0	1.429	0.2	0	0	0	0	0	0	0	0	0	0	0	1.714	4.786	0	0	0	0	0.143	0	0	0	0	0	0	0	0.071	0.214	0	0	0.143	4.5	0	0.071	0	0	0	0	0	0	0
10.17	0	7.714	0	0.786	1.4	0	0	0	0	0	0	0	0	0	0	0.357	0.571	0	0	0	0	0	0	0	0	0	0	0	0	0	0	0	0	0	0.643	3.857	0	0	0	0	0	0	0	0	0
10.25	0	4.929	0.571	0.857	0	0	0	0	0	0	0	0	0	0	0	0.286	1.071	0	0	0	0	0.286	0	0	0	0	0	0	0	0	0	0	0	0	0	2.857	0	0	0	0	0	0	0	0	0
10.33	0	5.143	0	0	0	0	0	0	0	0	0	0	0	0	0	0	0.143	1	0	0	0	0	0.071	0	0	0	0	0	0.4	0	0	0	0	0	0	1.786	0	0	0	0	0	0	0	0	0
10.42	0	3.571	0	0	0	0	0	0	0	0	0	0	0	0	0	0	0.643	4.643	0	0	0	0	0.357	0	0	0	0	0	0	0	0	0	0	0	0.071	2.143	0	0	0	0	0	0	0	0	0
10.5	0	1.5	0	0	0	0	0	0	0	0	0	0	0	0	0	0.071	0	6.571	0	0	0	0	0.071	0	0	0	0	0	0	0	0	0	0	0	0	0	0	0	0	0	0	0	0	0	0
10.58	0	3.643	0	0	0	0.5	0	0	0	0	0	0	0	0	0	0	0.214	11.571	0	0	0	0	0	0	0	0	0	0	0	0	0	0	0	0	0	1.429	0	0	0	0	0	0	0	0	0
10.67	0	6.143	0	0	0	0	0	0	0	0	0	0	0	0	0	0	0.857	7.429	0	0	0	0	0	0	0	0	0	0	0	0	0	0.071	0	0	0	3.5	0	0	0	0	0	0	0	0.1	0
10.75	0	7.357	0	0	0	0	0	0	0	0	0	0	0	0	0	0	0.071	3.5	0	0	0	0	0	0	0	0	0	0	0	0.2	0	0	0	0	0	4.286	0	0	0	0	0	0	0	0	0
10.83	0	7.857	0	0	0	0	0	0	0	0	0	0	0	0	0	0	0.643	0.071	0	0	0	0	0	0	0	0	0	0	0	0.4	0	2.357	0	0	0	0.286	0	0	0	0	0	0	0	0	0
10.92	0	3.214	0	0	0	0.429	0	0	0	0	0	0	0	0	0	0.5	0.5	0.643	0	0	0	0	0	0	0	0	0	0	0	0.1	0	0.786	0	0	0	0	0	0	0	0	0	0	0	0	0
11	0	1	0.071	0	0	0.071	0	0.071	0	0	0	0	0	0	3.22222	0	3.143	0.643	0	0	0	0	0	0	0	0	0	0	0	0	0	0.786	0	0	0	0	0	0	0	0	0	0	0	0	0
11.08	0	7.929	0	0.071	0	0.714	0	0.071	0	0	0	0	0	0	7.11111	0	1.357	4.643	0	0	0	0	0.071	0	0	0	0	0	0.1	0	0	0.143	0	0	0	0	0	0	0	0	0	0	0	0	0
11.17	0.1	10.214	0	0	0	0	0	0	0	0	0	0	0	0	8.33333	0	0.071	7.643	0	0	0	0	0	0	0	0	0	0	0	0	0	2.143	0	0	0	0	0	0	0	0	0	0	0	0	0
11.25	0	6.929	0	0	0	2.929	0	0.071	0	0	0	0	0	0	0	1.357	3.214	10.071	0.143	0.071	0	0	0	0	0	0	0	0	0	0	0	1.714	0	0	0	0	0	0	0	0	0	0	0	0.1	0
11.33	0.1	7.929	0.071	0	0	2.429	0	0	0	0	0	0	0	0	0	3.929	7.786	5.714	0	0.214	0	0	0	0	0	0	0	0	0	0	0	0.143	0	0	0	0.071	0	0.071	0	0	0	0	0	0	0
11.42	1.4	16	0	0	0	1.429	0	0	0	0	0	0	0	0	0	3	8.929	5.714	0	0.071	0	0	0	0	0	0	0	0	0	0	0	2.857	0	0	0	0	0	0	0	0	0	0	0	0	0
11.5	0.7	18.571	0.5	0	0	5.571	0	0	0	0	0	0	0	3	1.33333	3.714	4	5.786	0	0.214	0.071	0	0	0	0	0	0	0	0.6	0	0	4	0	0	0	0.071	0	0	0	0	0	0	0	0	0
11.58	0.9	16.071	0	0	0	9.643	0	0.143	0	0	0	0	0	2	0	0.929	6	7.143	0	0	0	0	0	0	0	0	0	0	0.4	0	0	3.643	0.143	0	0.071	0	0	0	0.1	0	0	0	0	0	0
11.67	0.2	11.5	0	0	0	2.857	0	0.143	0	0	0	0	0	0	0	0	7.929	4.857	0	0.143	0	0	0	0	0	0	0	0	4.9	0	0	3.357	0	0	0	0	0	0	0	0	0	0	0	0	0
11.75	0.5	8.286	0	0	0.2	0.857	0	0.071	0	0	0	0	0	5.3	0	0.571	0.571	7	0	0.071	0.286	0	0.429	0	0	0	0	0	6.9	0	0	2.071	0	0	0	0	0	0.286	0	0	0	0	0	0.2	0
11.83	0.5	4.857	0.071	0	0	2.5	0	0	0	0	0	0	0.1	10.3	0.666667	0.143	0.357	4.143	0	0	0	0	0.643	0	0	0	0	0	4.6	0.4	0	6.929	0	0	0	0	0	0	0	0	0	0.2	0	0.3	0
11.92	0.4	10.786	0	0.071	0	6.143	0	0.143	0	0	0	0	0	11.9	6.22222	1.357	0.643	3.071	0	0	0	0.071	0	0	0	0	0	0	0	0	0	3.643	0	0	0	0	0	0	0	0	0	0	0	0.1	0
12	4	15.143	0	0	5.6	8	9.3	0.5	0	0	0	0	19.9	17.8	16.6667	0.357	0.929	6.786	0	0.214	0.071	0	0.857	0	0	0	0	6.1	16.6	9.9	0	0.357	0.429	0.143	0.143	0	0	0.214	0	0	0	0	12.6	12.1	10.8
12.08	18.3	17.929	24.857	9.429	18.6	15.286	55.3	8.357	6.3	1.1	4	4	48.4	17.4	34.7778	3.929	12.714	12.429	9	8.786	11.571	2.5	19.071	6.9	2.6	5	5.2	6.8	41.3	30.1	4.5	16.786	5.5	2.857	5.571	4.357	1.143	9.571	4.8	4.3	8.7	7.8	45	30.6	42.7
12.17	60.2	26.286	35.071	13.286	20.2	28.286	61.5	9.571	6.2	0.3	8.3	15.3	63.5	27.4	40.8889	4.429	28.214	9.929	27.643	9.929	8.143	4.786	41.714	17.9	8.5	8.9	20.7	5.8	50.9	49.3	7.357	36.714	6.071	7.071	2.571	13.357	3.143	25	19.6	4.8	13.5	17.6	56.4	40.8	59.1
12.25	82.5	40.929	43.571	14.429	17.1	29.571	56.4	14.214	8.7	2.8	24	19.9	66.6	52	43.2222	15.714	41.429	5.286	39.857	19.5	14.571	9.929	50	25.3	12.5	31.7	41.5	12.4	45.5	70.7	10	51.071	10.857	21.571	7.786	28.071	10.643	25.071	33	19.6	16.5	31.2	58.2	52	59.6
12.33	94.1	47.786	45.929	25.929	19.5	38.786	71	30	21.2	14.1	41.6	28.5	70	68.7	39.4444	18.429	37.857	9.286	33.286	39.214	25	13.929	56.5	34.2	28.5	49.6	55.2	32.9	45.8	90.4	26.929	52.714	12.643	30.929	13.786	46.786	20.714	37.571	28.1	38.4	38.2	44.6	56.1	53.2	57
12.42	85.5	50.071	49.357	40.143	13	46.286	69.7	33.643	20	41	41.5	38.4	71.9	49.8	42.8889	22.143	50.071	15.429	43.714	44.429	38.857	19.857	63.143	43.8	42.1	61.8	59.6	38.9	38.1	86.5	44.429	63.714	18	27.357	29.286	48.357	33.214	48.286	36.8	49.7	50.3	61.8	45.9	41.1	59.1
12.5	71.5	59.857	47.357	40.643	23.6	52.214	62.8	38.929	30.4	53.2	52.1	48.6	68.6	62	53.1111	33.429	46.5	22.214	53.571	45.214	45.929	29.714	64.571	50.6	39.8	63.9	60.4	47.3	28.6	98.6	47.286	57	30.429	36.071	44.286	47	37.357	41.214	45.7	55.8	60.4	72.9	53.3	46.9	57.6
12.58	86.2	58.214	39.571	39.857	33.3	57.714	61.4	46.643	31.6	58.3	50.1	60.2	73.6	45.4	47.5556	30.143	41.071	28	43.929	46	45.143	31.857	64.143	52.6	46.3	61.6	48.7	45.3	37.4	92.7	53.143	69.929	24.714	44.571	50	41.571	40.857	43.143	36.8	68	60.7	75.9	52.7	37.4	49.6
12.67	106	50.571	45.357	39.857	25.5	51.571	69.3	50.143	32.2	60.1	61.4	48.4	60.2	44	60.2222	20.786	36.714	24	48.071	51.143	50.143	33.857	60.857	55.1	36	55.2	52.4	36.7	41.3	106.9	57.5	67.857	26.929	39.5	48.857	47.643	48.071	52.714	40.4	66.5	54.8	70.3	39.6	44.6	52.2
12.75	95	62.786	47.214	34.929	9.4	51.857	59.8	52.071	41.7	63.5	60.7	56.1	62.5	47.7	40.7778	22.929	45.071	34.929	43.714	49.786	48.429	32.357	63.214	50.9	48.2	53.3	57.6	43.1	33.8	103.5	55.143	63.143	33.071	37.643	49.357	44	42.571	52.857	39.6	60.4	66.5	76.9	44.4	56.4	55.2
12.83	90.7	57	41.571	34.786	18.4	63.357	61.8	55.929	47.2	64.4	58.3	53.2	72.6	55.4	53.1111	30	42.571	37.857	38.286	43.857	54.643	39.929	62.929	57.8	34.6	66.3	52	54.3	41	94	44.429	60.429	33.214	41	41.857	47.929	45.857	46.929	45.7	63.5	67	73.3	40.1	48.3	50.5
12.92	101.2	50.071	42.286	45.5	27.6	64.643	64	52.571	45.7	49.4	62.5	45.8	65.7	54.6	54.5556	22.786	47.286	41.214	45	50.714	49.643	36.786	57.786	35.7	41.5	63.6	59.9	47.9	38.9	93.3	48.214	64.429	29.643	54	52.571	45.429	51.286	48.071	36.4	59.2	65.5	58.7	43	52.6	44
13	99.6	61.357	46.143	31.357	28.3	48.5	63.3	45.071	43.5	53.1	60	54.4	67.3	47.3	51.2222	22.214	39.143	39.286	42.571	39.286	45.571	31.143	57.714	53.6	44.6	57.1	57.3	50.4	25.4	106.3	51.571	64.357	46.929	45.071	49.357	46.5	42.857	46	46.4	69.4	61.6	69.2	47.4	54.6	48.2
13.08	85.9	54.286	40.357	36.286	28.2	61.143	65.1	52.429	41.8	59	55	42.4	70.1	38.6	40.4444	27.643	44	36	43.714	54.071	45.929	28.643	57.786	61.7	53.2	44.9	58.9	58.1	42.7	99.7	49.143	52	36.5	39.857	46.286	38.714	48.571	39.429	49	68.2	51.3	72.4	48.3	61.8	56.1
13.17	83.7	49.571	44.071	37.214	10.1	53.857	53.5	40.357	28.8	58.2	61.1	48.1	61.4	50.6	55.4444	25.5	48.143	36.786	40.571	51.071	50.714	24.643	52.429	60.5	46.9	37.9	67.2	52.2	31.4	85.2	49.071	65.214	48.643	44.571	41.286	47.5	38	49	34.5	65.6	60.9	68.1	46	47.2	55.4
13.25	107.2	57.714	50.214	41.429	19.5	54.929	53.8	41.5	43.7	60.1	57.4	34.8	53.4	58.6	51.6667	15.071	39.143	40.071	31.429	48.857	50.071	34.714	57.5	54	59.8	45.4	61.5	55	41.4	91.5	44.214	64.357	40.786	46.857	41.643	47	47.714	61	51.2	67.5	69.4	71.4	45.3	43.9	48.6
13.33	104.1	55.5	42.429	35.071	22.4	54.286	55.1	48.429	37.6	59.2	57.4	48	61.3	55	35.8889	22.357	35.714	33.571	36.214	50.071	47.857	30.214	67	51.8	42.2	59.8	59.4	59	36.8	116.6	56.214	62.429	38.857	39.643	45	50.5	51.929	50	48.4	65	62.6	51.3	41.8	42.9	39.6
13.42	57.4	52.857	44.714	44.214	19.3	62	61.4	51.571	36.9	53.2	61.6	51.5	63	48	47	31.071	43.214	32.214	41	47.571	51.143	30.5	63	55.4	46.6	68.8	56.1	57	26.1	99.8	45.5	57.286	40.143	44.286	47.429	41.571	42.929	56.286	36.6	60.6	59.2	58.4	44.2	56.2	57.2
13.5	100.1	61.214	33.571	44.286	24	57.143	53.3	46.429	42.1	44.8	60.1	56.7	67	45	48.3333	21	46	38.143	39	49.571	50	35.714	54.714	55.6	57.1	68.8	58.5	49	38.8	89.9	45.071	60.786	40.214	40.214	43.714	45.857	36.857	47.786	44.7	62.2	60.6	75.2	44.9	53	49.2
13.58	102.9	63.214	48.071	37.071	17.6	52.357	52.4	49.071	49.3	53.4	66.1	49.1	58.6	44.9	48.4444	17.5	51.571	40.071	38.857	52.857	55	35.857	61.071	57.1	37.4	63.2	63.9	53.1	41.9	93.1	45.714	51.071	38.5	36.5	38.857	45.429	48.571	39.071	43.9	58.7	60.1	79	45.4	59.6	48.9
13.67	98	50.143	46.929	35.143	20.4	49.357	56.6	40.143	42.7	59.6	66.6	35.4	68.3	46.4	38.3333	26.214	36.286	43.214	43	52.5	42.357	29.929	56.286	61.3	39.1	52.1	70	53.4	31.5	87.3	48.214	54.286	42.429	38.5	40.857	52.5	42.857	50.5	49.9	66.6	61.4	62.9	36.8	22.6	47.4
13.75	88.1	47.714	39.357	33.357	26.2	53.143	58	46.571	44.8	61.1	49.9	32.1	62.7	36.7	31.8889	16.929	41.5	30.143	43.857	50.857	50.714	34.929	56.786	52.5	50.2	50.7	55.1	64	31.5	87.6	56.643	59.929	40.143	44.714	43.643	47	44.929	53.857	48.4	55.5	63	66.3	43.2	40.9	43
13.83	87.5	60.429	38.786	31.714	32.2	54.143	58.7	44.714	30.4	57.3	65.6	34.7	63.7	50.4	48.1111	24.071	44.786	37.786	36.357	47.5	58.071	30.929	50.5	54.9	39.6	59.4	53.8	61.4	25.5	90.7	50	52.857	34.643	49.714	43.5	42.357	48.643	53.286	42.2	72.2	55.8	69	42.5	46.1	47.5
13.92	94.5	55.429	38.429	40.786	18.7	51.857	53.8	53.643	40.9	60.3	58.7	50.9	63.7	57	43.1111	18.286	37	32.571	38.643	53.714	53.143	28.143	63	54.7	37	52.6	50.6	59.6	32.7	70.7	46.5	64.5	27.786	38.071	43.429	44.857	41.929	54.5	40.6	63.5	66.7	61.3	36.8	53.2	45.3
14	85.7	54.071	40.929	41	13.9	56.429	50.4	39.214	39.2	56.6	55.9	52.6	60	51.7	47	24.357	36.643	33.786	40.786	45.286	57.286	26.714	58.214	67.8	49.4	47.7	46.2	57.5	36.3	98.8	44.429	68.571	36.857	45.643	46.786	49.214	44.643	41.929	48.9	53.2	64.1	53.1	41.8	46.8	45.6
14.08	101.3	52.929	43.071	37.071	19.3	53.5	65.3	37.5	46.7	43.1	63	52.3	66.4	37.6	41.5556	17.857	41.286	39.214	35.786	57	47.214	26.786	53.429	49.3	49.7	44.4	54.3	39.7	40.2	81.7	45.214	48.929	49.143	41.857	41.643	41.929	41.5	50.786	44.5	49.6	56	62.9	39.5	41.6	43.9
14.17	92	51	36.5	33	18.4	51.429	67.5	37.143	44.2	42.2	50.6	39.6	51.8	40.7	42.5556	13.214	48.857	37.857	45.786	51.429	51.357	29.714	58.5	53.3	55	49.8	60.2	38.6	26.6	65	41.286	61.714	43.429	38.929	35.071	42.143	50	55.643	34.4	52.2	57.2	76.4	40.3	45.7	47.2
14.25	84.6	52.929	42.357	32.357	18.9	37.786	67.4	50.214	39.5	63.8	60.2	40.5	74.4	47.2	51.7778	19.286	36.929	39.786	50.143	50.571	47.857	33.643	55.929	65.8	38	51.3	67.3	54.8	30.8	70.8	42.571	53.214	36.571	41.571	46.786	46.643	47.071	52.429	33.6	60.4	68.5	73.9	37.4	53.6	35.1
14.33	105.9	50.5	32.714	38.929	25.7	45.071	49.9	50.357	27.1	65.4	52.9	46.4	69.2	48.6	43.5556	14.643	32	32.429	39.5	47.357	46.286	31.714	49	62.2	49.8	60.1	56.4	49.6	40.8	75.8	50.714	58.643	41.857	45.143	47.071	47.071	45.571	49.857	44.8	63.3	58.8	64.7	45.8	48.8	44
14.42	99.4	56.929	37.571	41.714	22.2	47.357	57.7	48.929	27.4	63.5	61.8	31.7	49.7	47	59.6667	14.643	35.5	31.071	33.929	54.357	50.643	23.571	67	66.2	38.1	43.7	60.3	53.2	27.5	98.6	43.214	62.286	33.286	39.071	50.286	42.214	48.5	57.714	48.7	49.3	48.3	68.4	35.5	34.6	42.3
14.5	79.4	42.929	43.357	41.286	20	48.071	43.8	40.929	32.9	41.8	62.7	48.4	48.7	48.2	58.7778	21.286	46.071	32.357	42.929	50.214	57.643	32.786	70.214	51.7	47.7	29.2	58.8	50.5	17.1	72.8	45.214	56	40.5	38.571	38.071	42.357	45	47.929	42	54.4	58.4	59.2	22.4	40	44.1
14.58	82.5	51	36.357	38.429	9.6	53.357	64.3	35.857	45.1	50.9	57.6	45.9	65.8	48.6	41.8889	12	36.143	44.286	48.214	47.071	45.5	41.286	59.214	56.9	48.9	56.4	59.4	56.4	27.7	88.4	40	42.929	39.071	29.143	39.5	43.643	44	53.357	47.4	55.1	67.1	57.2	33.8	45.7	47
14.67	104.1	50.429	33.643	36.286	22.9	51.429	63.4	47.357	21.8	54.4	59	38.1	68.8	48.2	42.2222	23.429	40.071	43.786	46.786	49.857	45.286	35.571	48.571	66.8	33.8	53.6	55.7	54	35.8	70.2	48.143	55.714	44.214	42.571	43.714	47.357	37.357	52.429	48	56.5	53.1	56.2	46.5	49	46.4
14.75	105.4	53.857	42.571	40.5	24.5	33.143	56.3	50.286	28.3	56.1	56.6	41.9	48.1	41.9	48.2222	13.571	45.143	38.143	34.5	47.357	47.786	29.071	64.286	63.6	50.7	42.3	59	54.8	25.5	73.5	39.5	53.929	38	37.429	46.143	42.429	41.643	31.071	44.5	72.2	70.2	61.2	45.7	44.4	49
14.83	69.8	55.357	40.857	44.286	16.4	31.786	31.7	37.286	42.8	63.4	48.4	42.2	55.6	34.4	37	17.857	29.929	32.857	37.857	47.714	46.714	27.071	51	47.1	50.5	56.2	53.1	55.6	28.9	69.7	42.714	42.714	31.357	39.929	43.571	44.429	46.786	36.5	51	65.4	60.2	63.2	28.1	47.6	47.9
14.92	83.3	43.643	42.571	35.357	22.9	52.286	54.2	32.071	34.1	48.7	50	35.7	56.9	39.4	41	19.786	27.071	37.357	48.357	55.429	50.071	31.071	49.357	57.8	37.9	51.8	51.2	59.1	40	57	40.214	58.143	45.786	45.714	40.143	41.5	46	52.143	42.2	56.6	66.6	56.5	32.3	41.7	53.7
15	101	38.286	28.357	36.143	24.7	43.857	63.1	41.429	27.5	40.1	58.9	31.2	56.9	42.5	52.2222	19.286	34.714	39.214	42.857	50.286	52.929	34.286	53.214	48	48.3	38.9	51	55.8	28.1	83.3	44.786	55.786	52	35.786	41.857	43.714	40.143	54.071	39.8	66	54.3	63.2	44.2	42.3	42.4
15.08	63.7	54	35.714	36.143	17.8	40	57.2	41.5	19.5	59.4	53.4	37.8	67.5	56.2	43.4444	9.429	36.571	34.714	39.357	49	51.143	27.286	58.357	51	48.5	41.9	60.5	49.2	39	79	43.929	50.929	44.214	31.571	50.429	44	48.286	53.857	45.1	61.5	48.7	64.8	31.3	45.9	44.4
15.17	89.8	59.143	41.286	36.286	11.9	30.286	57.9	49	32.9	61.3	54.9	41.8	70.2	67.6	43.2222	15.357	37.786	29.357	37.071	51	52.643	27.286	63.357	57.5	36	50.6	45.1	34.2	25.4	72.3	42.929	43.714	34.786	42.571	32.071	38.143	44.286	47.143	50.2	64	60.3	60.2	18.7	38.1	59.8
15.25	91.2	37	37.143	35.5	12.6	53.5	37.4	47.214	26.1	64.5	47.9	41.4	68.7	65.7	27.2222	28.786	30.857	34.643	40.357	51.071	42.571	24.286	57.643	52.2	36.7	54.3	58.2	49.8	25.8	45.1	34.071	47	47.714	35.643	42.929	45.214	45.143	55.071	45.9	64.3	71.4	65.5	38	43.8	51.3
15.33	98.9	54.071	39.5	32.571	19.5	54.714	45.4	34.071	23.2	58.8	52.7	42.8	68.8	43	39.7778	17.714	33.286	41	46.714	56.143	52.786	24.286	57	55.6	32.3	42.8	54.1	58.7	28.2	55.7	46.429	51.714	45.5	35	53.571	37.5	38.643	56.857	49.6	68.2	59.8	55.4	39.6	47.9	46.2
15.42	98.2	44.071	32.286	29.429	23.4	54.286	69.7	39.071	25.2	69.2	53.4	46.5	33.9	34.6	36.1111	13.643	30.5	36.929	46.071	52.643	50.571	26.357	63.071	49.4	47.3	39.3	47.4	53.5	28.8	77.7	45.214	52.929	33.571	44.714	40.143	48.5	27.929	51.357	40.5	49.8	56.2	63.6	42.4	51.5	50.4
15.5	93.4	47	36.714	38.429	21	36.643	52.1	39.643	12.2	55.7	55.2	40.1	60.2	45.7	29.8889	20.071	33.929	30.857	48.929	50.786	47	27.571	59.429	56.8	40.5	42.3	56.9	57.4	31.6	80.6	36.143	47.429	38.143	39.571	43.857	44.429	44.357	42.643	35.2	58.5	61.1	76.6	29.2	45.4	52.7
15.58	112	51.071	36.357	36.714	14.6	43.857	46.4	35.929	7.8	67.6	49.6	36.3	48	35	32.1111	15.286	34.786	40.071	50.357	53.643	44.571	31.071	48.071	59.1	23.8	41.7	54.2	42.8	35.7	82.1	37.929	56.571	38.5	41.571	47.214	42.071	42.214	35.714	36.4	61.5	56	66	26.9	51.9	50.8
15.67	92.1	45.286	40	35.143	24.9	34.357	61.6	35.929	1.7	55.6	60.6	40.4	49.8	35.6	52.2222	17.286	41.286	40.214	41.929	49.429	47.786	27.786	46.357	60.5	45.7	43.7	43.6	36.9	33.3	68.1	41.286	58	49.071	44	39.5	41.214	45.214	46.857	41.7	58.6	64.2	75.2	39.4	36.2	36.4
15.75	70.6	38.714	39.571	35.786	20.9	34.786	44.8	27.071	15.4	51.5	59.3	47.2	52.8	29.6	36.7778	9.357	34.214	36.5	44.429	47.929	52.214	30	51.714	62.8	54.2	30.1	44.2	45	30.4	54.8	44.071	29.5	38.643	36.429	39	38.929	42.929	49.643	27.9	54.5	59.9	68.4	30.6	34.3	39
15.83	78.2	48.429	41.214	38.5	6.9	37.571	60.8	40.643	16	59.6	49	50.4	45	44.3	34.3333	15.071	28.429	30.071	41	52.286	54.714	25.571	51.929	57.1	39.6	22.4	45.9	49.8	28.3	46.5	46.571	49	44.929	41.643	38	50	42.571	48.214	36.2	57.9	62.5	55.6	40.5	37.5	55.1
15.92	84.3	53.714	29.143	40.714	9.2	35.643	59.5	38.714	18.1	41.7	48.4	52.2	55.6	53.9	31.2222	18.357	35.429	25.071	43.357	53.714	39.929	25.857	57.929	56.7	54.4	30.4	62.3	33.5	24	53.9	36.571	60.071	54.357	34.143	32.5	36.571	39.429	45.857	42	61.6	60	45.2	23.8	43.6	55.1
16	76.9	39.143	34.714	27.357	16.3	42	42.2	38.571	15.8	58.2	54.6	39.9	66.1	62.7	36.3333	9.571	31.643	30.357	41.143	52.857	42.214	22.786	50.857	49.3	53.6	31.3	43.1	30.1	28.3	59.8	34.214	47	43.786	41.071	51.786	31.643	47.929	51.786	35.5	56.9	64	51.8	6.3	38.3	43.7
16.08	89.8	38.643	45.5	27	19.6	42.286	57.7	41.5	7.9	59.5	56.2	35.4	49	35.4	31	11.786	29.571	25.214	49.857	50.857	53.071	22.286	58.857	59.3	43.4	31.7	36.2	47.5	32.4	60.3	40.429	37.214	41.786	31.5	49.357	42.857	50.571	55.357	42.3	40.6	52.4	67.6	35.6	42.2	35.7
16.17	86.4	57.286	32.714	29.643	16.7	45.714	60.2	46.143	14.2	46.3	63.9	28	31.6	35.2	24.7778	12.786	29.714	32.643	45.429	51.357	43.429	20.786	58.5	64.7	41.9	49.1	65.1	65.3	27.9	55.5	44.571	42.286	41.143	41.286	42.857	38.929	49.857	49.429	34.7	58	53.2	59.9	50.4	55.7	44.3
16.25	85.4	48.714	34.929	35.786	15.8	36.429	58.6	52.143	14.9	61.2	61.3	32.8	60.1	40.2	25.2222	11.286	29.643	35.571	52	48.143	52.929	24	62.429	58	37.2	48.1	64.3	57.4	13.8	44.1	37.143	37.929	54.571	44.143	45.643	40.857	42.286	50.571	37.7	63.4	63.5	40.6	39.4	52.8	49.2
16.33	94.3	38.286	36.857	35.214	9.9	40.143	40.3	36.214	16.6	66.9	48.6	24.6	51.3	34.7	24.2222	9.071	30.286	35.857	50.143	48.857	33.929	25.571	61.857	52.5	42.2	48.2	54	61.1	23.6	47.3	41	55.714	52.214	50.071	36.857	42.5	44.571	53.429	49	63.1	63.4	50.7	14.3	44.7	58.7
16.42	96.5	37.429	32.071	39.357	5.6	39.929	38.1	28.786	7.1	44.5	53	27.1	59.6	57.6	25.2222	10.714	35.857	35.286	36.786	50	40.857	18.786	51.357	55.5	51.1	46.3	47.7	42.6	28.2	39.2	45.857	47	49.714	41.5	44.214	36.714	44	57.857	37.6	54.9	52.4	54.1	17.2	23.1	45.4
16.5	88.4	46	38.143	31.071	12.8	39.214	67.7	33.571	14.3	51.8	50.8	26.6	57.5	41.1	26.6667	13.214	38.643	32.571	46.429	44.5	47.5	22.214	51.357	53.4	42.4	37.9	51.7	29.2	24.2	45.3	40.357	37.429	50.5	27.429	38.786	36.571	41.929	65.357	30.8	50.9	59.4	72	39	33.7	50.1
16.58	58	41.5	41.214	25.143	16.5	31.643	68.1	31.143	20.6	60.8	57.5	16.1	49	42	26.5556	10.429	38.214	22.714	49.857	41.071	32.929	30.786	51.929	49.8	45	40	57.6	32.8	34.4	60.2	27.286	47.357	48.643	41.429	48.357	35.5	41.429	55.286	48	49.5	64.8	70.2	40	45.5	43
16.67	72.4	31.643	29.214	25.786	14.1	47.857	60.1	26.714	6.9	53	45.1	35.6	43.2	50.4	18.3333	13.071	21.286	25.071	42.571	49.5	40.929	21.857	46.929	54.6	31.3	37	61.4	42.9	25.1	72.9	32.214	45.286	41.143	29.714	47.143	50.286	31.429	50.071	48	52.9	73.3	51	26.4	40.9	52.1
16.75	104	45.286	23	28.643	18.8	44.143	36.3	39	7.3	62.7	43.2	37.5	60.8	33.6	15.7778	11.857	31	39.429	42.357	45.714	45.857	11.857	53.143	65.4	49.2	42.3	65.8	63.1	20.1	46.9	38.929	51	44.214	47.571	48.786	41	34.857	47.429	37.6	52.7	46.4	42	25.2	48.2	56.6
16.83	97.6	45.857	33.429	29.357	14.2	41.357	54.7	43.071	10.3	67.9	56.8	32.4	49.7	38.8	19.8889	12.929	37.286	40.857	40.143	51.357	29.857	17.071	56.286	64	51.5	48.4	62.8	65.7	32.4	59.1	39.714	52.929	49.429	41.929	33.357	38.643	51.143	44	42.9	57.6	63.9	51.1	29.3	40.1	44
16.92	78.8	50.143	33.286	30.786	24.2	48.143	57.8	39.571	9.9	63.4	58.2	42	45.3	38.7	29.5556	14.286	39.857	31.214	45.571	49.143	40	14.857	63.786	41.6	41.6	48.7	44.6	56.9	41.2	45.6	43.571	58.643	54.714	42.714	41.643	44.929	44.214	52.286	50.2	40.3	69.3	72.2	24.2	50.3	34.4
17	88.5	45.786	38.714	33.5	23.2	31.357	48.5	25.643	12.4	58	48.6	34	51.3	43.5	24.2222	13.071	28.714	29.857	50.071	36.071	33.286	26.786	56.214	23.6	37.4	50	31.8	56.5	21.3	59.3	39.429	38	42.929	41	48.357	46.571	51.357	43.143	48.7	63.5	50.8	64.2	40.6	37.6	48.6
17.08	97.2	40.357	33.857	22.857	9.2	39	63	28.571	14.5	59.1	36.4	27.3	49.5	33.3	35.2222	15.643	31	33.929	46	50.857	37.857	22.071	46.286	54.1	42.9	43.8	48.3	58.8	20.3	74	29.143	44.429	36.071	28.357	42.143	47.5	37.714	48.143	43	57.1	66.3	59.9	36	32	47.8
17.17	71.6	34.929	35	28.429	15.3	37	63.8	42.143	18.3	53.1	50.2	26.1	43.8	46.2	31	13.714	39.786	23.5	37.286	49.643	42.5	20.714	48.929	65.4	49.2	44.2	57.1	61.4	20.9	40.4	38	50.143	46.357	31.857	38.929	43.929	31.929	52.643	33.9	54.2	63.6	58.6	24.2	41.6	54.5
17.25	31.4	51.929	28.5	35.286	20.4	35.286	45.5	33.786	15.8	67.8	55.3	22.6	61.4	34.2	23.6667	12.5	22.286	20.714	47.357	49.071	35.5	15.429	50.643	48.3	38.1	40.6	66.7	53.9	32.6	55	41.214	33.429	42.071	37.286	44.786	40	42.214	58.286	18.6	62.4	51.9	40.6	38.6	40.1	50.6
17.33	69.9	37.286	31.143	37.143	15.9	15.286	52.9	31.643	16.7	59.2	56.8	32.4	63.4	33.7	22	12.286	31.143	30.643	49.857	40.571	42.5	13.429	54.857	42.5	42.4	42.2	50.3	35	26	51.2	38.571	41.5	45.786	46.286	50.286	40.643	50.286	53.214	44.7	52	49.8	57.3	33.8	34.3	42.9
17.42	99.9	38.857	24.929	32	10.9	26.714	61.1	26.929	25.5	55.2	39.7	20.6	59.5	45.2	24.6667	16.429	29.714	36.929	45.857	45.143	40.857	12.571	66.643	40	36.6	33.2	54.5	49.9	33.2	34	40.643	47.643	36.786	39.214	46.643	34.929	46.571	41.571	51.5	48.6	54.1	63.7	31	30.9	36.3
17.5	85.8	22	25.786	26.643	13.4	34.429	51.4	18.929	17.1	55.5	43.4	27	43.4	55.4	22.7778	11.857	30.643	22.357	38.214	54.643	50.071	14.357	59.929	68.3	31.9	35.4	39.3	53.5	25.2	53.9	40.071	34.214	44.929	32.214	43.929	35.857	36.929	51.786	54.7	65	52.7	59.4	24	34.9	48.5
17.58	64.7	20.929	31.286	21.5	21.4	31.571	49.4	22.286	6.2	54.4	59.5	28.5	50.1	33.8	31.2222	14.357	36.714	22	49.286	51.786	45.143	22.786	52.5	63.6	38.2	45.4	51	59.2	23.3	33.9	39	32.214	51.643	51.214	43.786	43.929	30.857	46.571	38.3	70.1	59	49.2	33.1	33.8	42
17.67	83.1	21.571	30.5	32.357	20.8	21.357	57.7	24.071	15.3	53.1	54.4	20.9	41.6	37.5	17.7778	7.286	35.143	27.286	36.214	50.714	29	24.786	31.143	51	33	33.3	39	58.5	24.4	43.5	29.214	25.429	52.929	42.429	49.357	48	41.214	51.286	33.7	71.9	68	66.5	36.5	30.6	35.9
17.75	80.9	37.786	23.929	34.786	9.6	15.571	48.7	19.714	20.1	43.8	60	20.2	53.6	42.4	30.2222	7.714	35.357	23.071	37.429	54	26.357	22.857	36.571	62.4	32.6	35.3	37.5	62	12.4	30.1	23.429	39.929	52.643	37.071	39.714	35.214	40.143	45.214	39.1	53.5	66.2	56.9	27.3	40.6	44.7
17.83	80.9	39	22.143	35.714	15.6	27.214	53.1	19.286	13.8	52.4	48.4	16.1	55.5	48.6	29.3333	7.643	33.143	31.429	51.571	47.929	35.429	21.214	55.929	53.9	44.7	26.8	38.2	56.4	19.4	28.4	20	41.571	51.714	30.071	42.5	38.571	32.214	54.5	51.7	60	63.4	45.4	35.6	46	41.3
17.92	89.9	31.429	26.929	37.143	3.9	26.286	57.3	24.214	17.1	63.2	46.9	16.4	57.4	48.6	24	8.714	33.286	36.429	47.5	47.357	43.286	15.786	49.357	45.5	39.7	31.8	36.1	38.1	33.8	19.3	25.929	40.214	46.071	34.357	42.714	43.929	44.571	57.214	43.2	55.6	51.1	60.2	31.4	32.3	33
18	73.1	35.571	23.857	26.071	4.4	23.286	47.1	20.214	14.6	62.5	48	16.7	41.2	47.3	14.5556	3.357	29.214	31.5	25.929	35.786	45.357	17.786	44.357	50.9	38.1	26.6	34.6	47.3	17.7	38.7	20.643	36.357	42.857	41.571	45.929	38.214	42.929	63.214	47.2	49.2	52.3	61.7	21.6	19	32.5
18.08	73.2	35.357	26.571	27.143	8.7	23.929	50.7	19.5	16	65.7	50	24.6	31.4	41.3	18.7778	5.857	27.929	21.357	27.286	46.286	33.214	18.214	45.929	43.2	37	18.4	32.8	43.2	28.1	36.1	35.929	43.786	52.571	31.786	36.929	31.143	48.571	50.214	38.9	54.3	69.2	65.6	19.8	30.5	45.8
18.17	39.2	28.214	28	28	12.3	17	45.5	23.643	19.2	60.5	51.9	25.3	32	27.7	27.3333	2.571	26.857	19.714	38.929	50.857	40.357	20.071	42.786	46.5	40.5	28.2	36.8	56.7	21.4	30.5	40	32.429	56.286	38.429	47.714	33.714	46.643	49.786	51.3	58.2	67.7	67	18.9	29.8	30.4
18.25	57.3	15.214	20.857	22.643	10.9	12.429	43.8	17.786	2.2	60.6	32.9	11.9	24.2	28.9	18.6667	2.429	32.143	20.143	41.357	37.929	33.571	12.429	52.571	41.5	41.3	21.5	21.7	47.8	16.4	24	34.571	31.5	48.071	28.357	44.071	27.714	38	41.5	49.8	60.5	63	30.5	17.5	22.8	20.8
18.33	57.1	10.214	19	28.071	11.1	15.643	58.3	13.214	13.3	56.1	47.7	8.9	33.2	13.7	19.6667	1.429	31.714	27.286	34.071	43.5	40.143	15.857	45.5	46	33.1	25.6	28.5	52.1	12.9	32.5	31.071	44.714	40.714	25.857	38.357	37.929	34.571	36.357	38.8	58.3	55.6	41.6	6.9	30.9	29.6
18.42	71.4	15.571	15	31.286	4.6	13.643	58.7	28.357	13.8	29.7	43.3	28.1	28.7	20.6	12.1111	0	31.357	24.857	41.143	49.143	31.786	20.929	45.643	47.5	19.5	33.8	21.6	38.5	23.4	30.8	31	27.143	33.571	25.857	48.143	39.929	38.286	51.143	47.2	53.5	47.2	59.7	6.3	16.7	29.5
18.5	68.5	23.714	17.929	30.143	9.1	13	59.4	28.357	5.9	46.8	46.9	20.4	37.9	49.8	27	1.714	23.214	20.071	35.857	45	22.071	26.286	50.571	39.3	31.6	27.7	22.3	38.4	14.3	30.5	33.5	30.143	45.429	35.786	45.286	33.929	32.357	57.714	45.8	54.2	48.7	65.3	15.8	15.7	18.4
18.58	30.4	27.429	20.786	20.643	10.1	25.929	61.5	35.571	0	53.5	42.4	20.2	40.6	56.5	18.2222	0.643	23.714	15.786	34.429	32.214	27.429	11.357	51.143	35.4	36.8	19.2	28.1	45.7	9.5	32.4	32.143	31.786	46.857	38.5	40.714	36.643	24.929	44.5	43.6	65.3	66.7	60.4	10.4	14.9	21.2
18.67	66.3	26.5	12.286	21.571	6	14.786	37.6	37	6.9	51.7	47	19.6	43.8	61.7	2.11111	0.5	20.714	17.357	30.214	38	31.357	15.714	46.857	39.6	44.9	26.9	27.4	61.9	2.5	33.5	24.786	36.714	52.357	33.929	39.143	25	33.357	52.214	31.4	72.6	63.7	59.4	5.2	9.6	19.6
18.75	80.6	22	5.286	14.929	0	12.286	38.2	33.571	7	53.8	58.1	23.3	45.5	48.2	5.77778	0	28.357	11.786	29.857	36.214	26.429	20.857	39.286	30.4	48.6	19.2	25.1	61.2	7.4	13.6	25.071	37.714	46.214	31.429	40.929	29.714	36	57.214	35.8	66.9	53.2	46.1	1.9	10.3	18.4
18.83	74.5	10.214	10.786	14.929	0	17.929	50.5	31.571	1.2	55.6	53	20.6	24	12.5	9.44444	0	20.643	14.786	39.071	26.786	31.143	23.571	39.643	38	41.9	36.6	29.6	46.4	10.5	29.8	27.5	34.143	42.357	26.357	39.214	38.786	34.714	49.857	35.7	72.8	45.1	49.5	0	4.6	20
18.92	45.1	15.214	16.143	16.071	0	12.786	50	39.357	10.9	44.2	47.2	20.1	19.2	24	11	0	13.214	5	43.286	39.929	30.571	14.643	32.571	44.7	31	35.9	25	51	7.4	26.5	18.143	27.571	48.571	28	39	34.357	32	44	36.5	55.3	66.7	52.6	0	0	15.1
19	60.4	18.5	12.643	14	0.2	13.071	29.2	41.214	9.8	44	30.9	27.7	21.2	25.6	3.55556	0	6.429	7	39.571	33.786	21.857	10.571	34.929	39	36.6	29.8	24.4	44	9.7	22.2	23.286	33.643	50.643	28.786	41	26.214	26.429	34.071	45	36.9	64	56	0	0	13.7
19.08	51.5	6.714	11.5	15.214	0	9.786	42.3	43.214	0	54.1	39.8	19	18.5	19.4	4.22222	0	9.857	9.214	38.786	42	27.5	11.929	33.143	44.4	27.6	33.8	16.5	37.7	4.3	30.3	20.286	29.786	48.857	21.5	35.857	27.571	30.857	37.857	35.2	45.1	58.2	61.8	0	0	13.6
19.17	62	9.643	7.643	14.214	0	12.071	45.3	34.286	0	45.9	53.4	6.8	20.8	26.2	0	0.643	7.214	4.857	34.214	35.643	25.071	14.429	26.857	36.7	38.1	40.5	14.4	39.2	4.8	23.7	12.714	17.429	49.857	17.214	41.071	36.429	31.429	51.929	40.1	43.4	57.8	42.6	3.2	0.2	18.5
19.25	38.9	12.5	4.857	16	0.9	8.5	51.6	41	0	51.7	39.6	14.9	22.3	21.8	0	0	8.071	4.929	35.786	38.571	15.786	16.714	23.929	22.2	39	36.2	19.2	48.1	7.1	3.8	7.571	15.286	46.143	20.571	33.786	34.857	24.143	45.5	28	42.4	49.3	39	1.3	0.9	11
19.33	52.6	4.929	9	17.714	2	9.643	55.5	44.071	0	50.8	47.6	24.7	19.6	32.6	0	0	5.214	4.929	32.714	39.929	25.143	14.143	18.143	29.8	35.2	19.4	16.6	51.5	1.5	17.4	19.571	16.071	37.929	23.071	37.429	39	20.786	33.429	19.2	58.3	36.3	43.1	0	2	7.3
19.42	56.2	3	12.714	12.429	2	9.286	41.9	47.429	0.3	51.2	48.5	23.3	17.5	26.6	0	0.143	0.071	9.143	34.5	30.786	20.857	10.286	12.643	32.9	36.8	8.9	13.5	51.4	0.6	18.6	18.643	23.571	38.357	16.857	39	24.929	24.929	40.143	31.4	52	38	46.5	0	11.4	15
19.5	28.3	10.286	7.714	18.143	6.7	9.5	45.3	43.071	0.6	48.6	37.5	14.4	20.2	24	2.88889	0.857	0.071	11.357	33.286	29.286	18.929	10.5	12.857	39.6	39	20.2	13.3	44.5	0	30.1	15.929	28.214	37	12	31.357	26.929	28.5	46.571	30.8	52.8	49.1	38.7	0	7.6	17.8
19.58	25.9	11.357	10.5	21.643	6.5	7.5	26	39.5	0	68.3	32.1	9	15.9	26.8	2.77778	2.357	0	6.929	29.286	29.929	26.5	10.786	17.643	52.6	33.3	14.5	28.4	41.1	0	35.1	12.929	26.5	45.857	9.643	31.286	33.571	30.786	52	25.4	24.6	51.6	25.5	0	4.6	12.6
19.67	43.1	3.5	13.357	18.643	3.8	3.571	17.2	42.643	0.8	60.8	42.6	14.8	12.8	20.1	1.33333	2.714	0.214	4.071	40.786	29.571	29.643	7.643	15.143	31.8	32.9	17.5	31.4	46.3	0	35.6	11.643	20.786	58.286	14.429	43	30.786	26.571	45.714	27.4	28.7	45.6	18.2	0	6	2.4
19.75	46.9	8.714	5.286	13.5	1.6	10.643	20.5	38.5	0.5	62.8	32.8	21	18.1	11.1	3.77778	5.714	0	1.214	30.857	37.357	21.571	8.5	15.214	43.1	25.8	22.9	27.4	31.7	0	44.9	11.286	27.071	57.571	13.214	43.143	28.857	16.214	31.786	32.6	45	53.9	13.8	0	9.5	1.6
19.83	34	15.571	7.643	19.429	3.8	2.929	42	31.286	0	59.4	23.6	11.8	21.1	8.5	8.11111	10.357	0	1.714	42.357	31.429	22	7.429	11.643	53.1	28.8	21.4	24.8	27.6	0	38.1	16.643	27	39.357	8.429	40.571	33.786	19.214	31.143	25.2	57.9	54.4	0.7	1.3	7	6
19.92	35.1	17.429	6.929	22.429	0	3.143	44.6	41.643	0.8	46.5	18.2	5.4	10.1	7.1	11.3333	9.571	0	4	44.857	28.214	27.214	8.857	9.714	37.6	22.8	7.2	17.7	44.3	0	40.1	15.5	31.071	36.571	6.571	35.143	32.714	29.286	40.429	14.7	54.3	47.4	10.1	5.2	14.5	0
20	43.5	13.714	8.214	23.857	0	4.429	46.2	21.214	7.8	41.8	28.7	20	6.1	11.1	13	9.571	0	3.286	40.357	37.143	19.286	11.357	9.929	36	17.3	12.6	21.9	42.3	0	41.5	13.5	30.786	34	7.286	44.571	28	33.143	48.286	19.3	54.5	52.2	15	11.4	12.2	3.8
20.08	39.1	10.429	12.429	18.357	0	3.286	39.5	26.786	7.2	41.3	20	23.2	1.7	13.8	11.4444	2.5	0	3.714	31.786	31.857	16.786	10.5	4.286	30.4	32.3	26	21.5	41.2	1.4	26.5	10.714	25.143	41.357	4.357	36.643	21.071	27.714	36.143	18.3	43	37.2	16	8.6	9.4	2.1
20.17	12.8	24.214	8.286	14.643	0	1.429	26.2	23.857	6.7	49.5	24.1	25.6	10.7	7.8	11.2222	0.571	0	2.429	39.643	35.214	19.571	9.786	1.071	20.5	28.2	17.9	13.8	31.5	4.9	38.7	8.714	13.286	41.714	6.143	37.071	28.143	21.929	34.286	23.2	36.1	38.3	13.6	10.2	17.2	3.1
20.25	25.5	14.143	13.5	7.143	0	2.714	22.4	10.786	4	37.3	26.2	26.8	11.8	7.2	20	1.143	0	0	38.571	31.143	19.071	7.929	1.214	28.7	19.1	20.2	25.5	32.6	9.2	42.3	11	21.071	37	7.5	34.643	30.643	25.214	41	18.8	55.9	37.1	7.3	8.7	22	4.3
20.33	25.9	20.643	15.714	6.143	0	12	36.8	19.071	12	38.9	22	23.4	10.9	14.3	28.5556	2.714	0	0	29.714	39.071	20.143	8.143	3.929	22.8	27.1	34.8	32.2	32.2	8.1	51.5	10.5	17.071	32.714	5.786	37.786	36.214	26.357	29.214	12.7	40.5	34.4	6	16.1	23	4.7
20.42	23.5	14.071	16.643	5.5	0	8.357	43.6	11.429	13	37.1	19.9	17.3	10.3	19.7	25.6667	2.286	0	0	27.429	30.214	16.071	9.214	4.857	25.6	23.1	35.8	38	38.9	0.7	44.9	13.429	24	35.857	2.714	46.5	30.643	29.357	26.714	12.3	38.8	44.3	18.1	12.8	21.7	2.6
20.5	19.5	21.286	10.214	10.429	0	7.571	36.5	17.214	9	35.2	15.1	22	10.7	13.4	15.3333	0.214	0.5	0	22.286	31.786	16.214	6.071	5.857	17.9	18.9	17.3	32.8	32.4	4.7	26	14.857	14.857	35.286	0	33.357	22	13.5	24.429	29	44.2	48.4	10.4	11.5	20.2	1.4
20.58	13.5	17.286	16.857	20.071	0	7.929	38.2	22.571	6.3	29.8	12.5	22.5	2.2	11.4	4.77778	0.143	0.429	0	21.643	28.429	19.143	8.357	9.143	25.7	28	29	37.1	30.5	17.2	35.2	13.571	13.857	37.071	5.5	38.786	22.929	19.643	37.143	29.5	38.3	41.5	7.6	12.1	23.2	2.1
20.67	28	20.357	17.929	19.071	0	11.571	41.3	13.143	5.7	35.7	13.5	21	4.1	16.7	25.5556	4.714	0	0	24	18.571	29.5	8.571	9.571	29	27.2	20	25.6	34.3	5.3	31.9	11.357	9.214	44.857	5.643	42.929	24	20.286	37.571	14.7	29.1	42.8	4	28.2	24.4	0.2
20.75	37.3	24.429	9.929	18.429	0	14.571	36.9	19.429	0.4	44.6	9.9	23.6	9	12.1	15.3333	5.143	0	0	27.143	29.786	22.929	9.5	10	28.7	22.2	15.1	11.7	23.5	21.1	39.1	13.357	11.429	29.071	3.786	41.643	36.786	10.357	39.929	27	20.6	41.2	20	26.6	33.3	1.6
20.83	59.3	28.643	11.071	13.929	0	10.786	31	13.714	4.6	37.3	14.4	25.2	7.1	19.4	9.11111	1.571	0	0	16.929	23.643	16.571	9.857	9.857	19.6	18.4	16.2	10.4	34.5	18.4	20.5	6.857	6.786	39.429	10.786	31.286	43.929	18	28.714	20.4	21	41.9	21.9	13.6	36.5	3.5
20.92	36.8	27	12.071	9.429	0	6.714	25.6	23.5	12.9	26.5	12.3	35.2	4	20.1	8.66667	1.143	0	0	29.429	23.429	13.643	16.786	9.286	16.8	26.1	20.4	16.5	32.4	16.4	20.4	9.071	9.143	41.429	12.214	34.714	28.357	24.429	24.286	24.8	37.2	42.4	21.4	18.2	17	0
21	12	26.929	24.929	13.286	0	14.357	34	23.429	4.5	41.7	14.2	41.1	1.3	17.9	12.5556	2.429	0.286	0	31.214	22.786	18.786	14.214	10.214	13.4	12.5	24.9	21.6	24	16.9	29.6	15.786	15.786	35.286	15.5	32.071	31	21.143	22.5	26.8	48.2	48	21.7	34.4	16.6	0.2
21.08	26.2	17.643	20.643	20.143	0.7	15.714	41.6	21.929	2	35.9	15.4	33.8	2.9	16.2	13.2222	3.357	0.643	0	25.714	28	23.857	6.929	5.857	22.2	9.2	33.3	16.7	27.2	23.3	15.6	17.786	13.929	31.143	16.071	34.429	33.929	27.071	30.143	22	48.7	43.8	11.9	25.2	17.1	0.4
21.17	38.3	22.357	17.857	22.786	4.8	16.643	48.1	15.857	10	24	8.5	38	3.4	13.7	5.88889	2.286	1.643	0.071	19.786	20.786	25.071	2.643	6.214	26.3	13.9	18.2	14.6	20.8	21.8	22.1	15.429	7.714	37.357	16.857	30.5	27.929	26.929	28.357	22.5	51.6	40.3	18.1	28.3	18.6	8.1
21.25	46.2	20.286	15	27.429	6.2	25.429	40.4	27.143	20.1	36.5	14.8	25.5	5.8	25.3	5.66667	3.143	1.357	0	19.214	27.786	24	10.286	3.929	21.1	15.1	19.3	25	14.5	15.4	27.3	10.214	4	38	17.357	33	22.214	24.143	28.357	19.9	43.4	40.5	9.6	23.9	20.3	8.2
21.33	41.5	11.5	15.429	22.286	8	19.643	21.4	21.5	22.6	35.5	8.6	24.4	5	39.2	16.2222	5.429	5.714	0.429	20.929	24.357	22.357	8.071	2.429	23.9	25.3	16.1	12.9	21.4	15.4	21.7	9.429	5.5	26.357	10.143	25.357	21	33.286	24.357	19.3	35.6	30.7	6.2	13.4	28.3	5.5
21.42	49.5	17.071	24.857	22.5	4.4	23.929	16	20	12.7	35.7	15.6	34.2	5	40.8	4.33333	4.929	10.143	7.786	24	28.929	31.714	4	4.857	31.8	21.7	26.4	7.3	15.9	31.3	22.7	9.5	9.357	37.286	22.571	27.714	32.214	32.214	21.429	16.4	31.1	28	10	15.8	21.2	11.1
21.5	27.3	19.143	21.643	19.571	3.1	24.214	19.6	20.714	4.2	20.1	16.3	37.6	13.5	32.2	20.3333	4.5	18.571	8.714	21.643	30.714	24.786	9.214	1	35.1	19.1	16	15.8	20.1	18	33.1	7.5	14.429	17.857	23.786	20.857	26.857	34.786	22.929	13.6	27.8	18.9	14.9	11.1	11.7	11.4
21.58	38.3	16.857	12.286	17.071	3.4	17.714	28.1	17.429	9.9	24.8	16.4	36.3	14.7	20.1	25.1111	10.643	28.571	10.571	21.571	29.429	28.357	8.5	0.571	24.6	23.6	6.1	25.8	23.5	14.1	42.8	15.286	16.857	18.786	18	19.071	31.857	31.929	32.643	13.6	15	30.7	13.5	17.2	16.9	14
21.67	46.4	9.357	17.786	22.214	4.4	12.929	35.1	27.929	15.5	46.9	18.9	38.9	5.8	17.5	21.3333	14	21.571	13.071	14.357	28.214	25.143	6.5	2	15	28.6	13.4	29.9	14.7	26.3	37.1	9.429	11.357	32.929	22.143	24.214	19.714	27.929	31.857	16	20.5	33.2	11.8	21.4	19.2	3.7
21.75	37.1	14.857	15.143	20.429	4.8	24.286	22.9	21.286	18.4	58.4	23.4	36.1	6.1	15.3	19.7778	8.214	17.071	13.571	13.857	22.643	27.786	8.143	0.786	12.2	13.8	22.1	18.9	14.6	17.6	36.7	6	17.143	27.357	24.357	25.5	21.857	24.857	23.357	25.6	39	36.4	16.5	34.2	16.2	9.9
21.83	49.4	25.357	10.5	17.214	4.1	20	17.3	12.643	19.5	57.5	20	32.2	0.6	9.2	32.2222	6.571	20	14.929	13.786	17.5	25	15.714	2.143	7.3	6	20.3	19.5	16	10.6	35.9	12.143	14.286	30.929	25.643	16.857	22.071	24.714	15.786	21.1	45.6	39.1	14	27.3	12.1	9.7
21.92	36.8	16.857	14.643	17.786	7.2	13.214	28.6	8.571	14.2	51.2	22	25.2	0.7	14.8	29.2222	5.714	16.5	13.714	23.214	18.429	20	13.429	2.357	12.8	4.8	13.7	16.3	24	10.2	43	22	12.143	37.5	24.786	11.714	21.786	30.571	17.929	14.9	34.1	28.5	10.5	27.4	0.2	17.2
22	36.7	13.071	13.571	19.429	9.6	20.714	22.3	23	5.8	40.4	28	24	3.7	22	34.2222	8.429	13.857	8.214	14.143	21.357	23.071	15	6.643	24	18.8	9.8	9.2	18.8	23.1	48.3	16.071	15.214	22.429	20.357	13.357	15.071	22	20.286	15.3	26.3	21.7	8.8	14.2	8.5	19.6
22.08	32.5	21.571	18.786	11.214	8.1	15.857	11.1	26.214	11.7	27.6	32	25.4	8	11.8	26.8889	5.5	18.357	8.071	17.786	28.643	24	13.143	6.071	34.1	21.7	7.3	10.7	16.9	19.5	51.4	9.357	14.357	23.857	19.714	14	22.357	21.643	21.571	31.5	21.6	16.5	3.8	10.1	16.9	21
22.17	29.1	16.571	18.286	17.786	7.7	19	12.8	18.429	19.2	22.9	30.1	20.5	11	15.8	28.8889	5.786	23.571	11.857	19.429	28.429	27.857	15.429	6.071	25.8	19.5	15.5	10.9	23.5	15.2	52.9	10.429	17.571	23.071	17.214	10.071	30.071	30.643	24.143	16.4	26.8	10.2	4.2	23.5	14.9	19.8
22.25	18	13.857	15.214	15.429	4.7	19	20.3	31.857	11	31	26.4	26.4	11.7	16.8	20.8889	13.286	26.643	17.286	19.143	30.571	22.5	9.429	4.286	21.9	11.4	23.2	17.2	18.6	12.6	45	16	12.714	12.357	15.5	5.357	19.571	35.786	18.143	20.6	24.2	9.7	1.6	30.9	7.9	11.6
22.33	14.4	14.429	14.071	8.643	14.8	18.214	19.7	28.286	13.1	31.3	39.7	28	0.9	18	29.5556	14	17.643	15.714	15.5	21	26.143	6	6.786	16.8	9.6	29.2	18.1	10.1	13.4	46.6	18.929	16.786	15.071	20.143	10.071	14	28.643	20.143	19.8	22.8	18.8	10.9	26.4	9.7	9
22.42	25.1	9.357	25.286	9.143	18.9	14.643	15.3	22.714	12.8	30.2	43.9	24.2	7.5	20	27.6667	12.929	23.571	8.357	11.286	26.714	28.643	13.714	5.286	14.5	11.9	24.2	19	7.9	19.1	74.7	11.071	16.643	16.286	21.429	18.786	10	18.714	15.286	30.4	20.7	19.2	13.4	11	8.4	11.4
22.5	32.7	9.143	12.643	21.5	13	25.071	5.9	17.5	7.7	32.7	32.9	27.2	9.1	20.9	24.4444	9.071	21.071	6.286	14.786	24.286	20.714	17	10.786	8.4	19	25.6	15.7	4.6	10.8	56.6	9.857	19	26.071	10.643	21.5	17.643	16.929	11.429	20.8	18.2	14.3	2.4	12.4	3.6	21
22.58	24.7	9.571	11.786	13.643	13.1	18.286	7	16.286	7.5	29.6	19.8	21.1	10.6	10.5	18.6667	14.786	14.143	9	10.857	24.214	17.5	16.143	14.929	12.1	10.9	27.4	13	1.4	9.7	59.6	7.071	23.286	16.929	9.929	15	17.786	20.429	18.857	23.5	21.9	19.4	5.1	15.7	21.4	16.4
22.67	20.3	14.714	16.929	10.357	14.9	19.143	22.5	24.714	15	14.3	19.9	17.3	8.4	16.3	31.4444	8.357	10.571	12.429	14	23.143	18.286	10.929	14.5	11.9	5.2	22.3	15.8	3.1	10.6	61.9	13.143	21.429	9.714	19.429	9.357	11.571	26	25.571	23.6	27.5	14.6	7.4	8.2	21.1	16.5
22.75	9.2	7.429	14.786	18.929	12.4	16.929	26.5	46.643	22.7	11.4	20.4	16	7.7	17.4	24.6667	9.786	18.643	13.857	12.5	20.214	15.857	13.714	16.286	9.6	13.5	19	14.1	5.3	16.8	37.9	19.714	19.357	11.857	22.214	9.286	18.286	20.071	36.071	13.9	8.8	12.6	4.7	15	8.3	19.5
22.83	25.2	10.143	18.643	9.143	15.5	13.5	19.8	33.929	11.9	12.3	24.8	19.5	6.4	15.2	40.3333	14.214	16.643	9.143	10.643	35.571	17.786	11.214	11.143	13.4	19.7	6.4	13.4	14.2	20.2	34.2	15.786	27	14.286	13.571	12.357	23.571	24.071	27.5	15	4.8	6.9	8	13.2	4.7	18.7
22.92	30.5	8.071	11.429	8.357	14.5	19.071	8.7	31.429	4.8	10.9	27.2	16.6	6.2	17.3	39.1111	14	16.357	4.357	17	30.571	21.286	6.857	11.286	15.6	22.5	21.6	8.9	10.6	19.1	47.8	10.643	20.214	9.357	10.714	15.071	17.286	17.286	20.214	20	11.2	5.7	16	17.1	15	21.9
23	8.8	13.071	13	10.714	26.6	21.071	14.5	33.357	7.3	9.8	24.6	14.9	11.2	23	31.3333	14.5	13.857	9.214	17.714	25.071	20.429	5.429	9.857	14.6	25.7	19.2	10.3	11.8	9.1	36.6	13.643	16.643	11.643	15.571	10.214	13.714	15.071	16.357	25.4	15.3	12.3	13	23.5	10.5	16.5
23.08	14.4	11.357	10.929	7.643	23	20.786	29.5	28.643	13.4	2.4	18	18.3	19.7	15.3	42.4444	9.786	12.786	9.357	14.214	20.5	19	12.214	10.214	14.5	20.1	9	11.5	6.3	9.3	45.7	19	15.5	13.143	11.143	10.071	10.214	30.143	13.643	22.2	13.8	3	13	27.3	10.2	12.2
23.17	26.1	9.786	8.571	6.643	16.4	22	21.9	25.143	5.6	3.8	16.5	4.1	4.4	10.8	36	7.143	8.5	13.143	12.214	20	17.429	14.714	6.071	25	7.6	15.1	6.5	12.7	11.2	47	14.5	18.214	10.857	19.786	9.929	11.214	16.5	11.571	13.8	11.6	8.3	4.1	18.3	1.3	13
23.25	32.9	8.357	6.643	9.786	23	16.286	13.6	28.357	5.9	4.1	27.8	1.7	4.6	11.8	30.3333	20.5	8.429	9.857	6.714	29.429	17.143	9.357	5.071	21.9	6	14.4	11.4	7.3	10	46.7	16.143	17.714	14.571	18.929	6.929	8.214	13.429	16.429	9.8	8.2	9.3	7.8	10	3.8	11.4
23.33	58.9	12.357	5.714	12.643	16.5	16.929	18.7	29	7.8	5.2	18.9	10	8.4	10.4	26.4444	20.143	3.643	5.071	10.714	25.357	14.214	3.857	1.286	18.7	8.1	16.8	3	10	14.8	26.6	13.143	10.357	8.929	14	11.786	4.143	11.929	26.071	9.7	5.7	6.6	7.2	8.8	1.6	16.9
23.42	30.2	11.786	12.5	8.071	16	22.714	9.9	27.5	11.1	10	12.9	10.1	14	8.1	18.5556	12.429	11.857	5	3.286	28.714	11.786	2.643	3.214	22.8	22	18.9	5.6	9.2	7.8	41.2	12.143	7	12.929	15.071	8.357	3	15.5	20.571	11.3	9.4	8.4	13.8	15.9	0	15.6
23.5	12.5	2.643	16.714	11.286	19.1	16.357	17.3	22.571	11.4	11.2	4.2	1.9	11	20.4	3.22222	14.071	10	10.571	3.643	23.214	15.714	5.857	1.071	13.8	21.4	19.7	11.6	10.1	11.4	22.3	14.571	7.5	11.571	16.857	5.5	2.857	12.786	14	17.2	6.1	7.2	15.1	26.4	0.2	14
23.58	10.6	4.214	6.714	11.286	24.7	15.857	21.2	23	8	4.8	8.6	3.8	8.9	14.5	10.6667	22.286	19.071	10.143	0.357	24.857	12.429	2.857	4.857	11.7	9.7	27.2	4.7	5.4	10.8	12.5	14.357	7.429	5.857	14.571	4.714	3.357	12	12.714	16.7	4.2	3.3	13.6	25.7	0.5	18.8
23.67	9.4	4.5	4.571	7.429	19.7	22.643	18.8	19.714	4	4.1	7.9	9.2	9.4	8.6	16.3333	12.429	21.643	12.071	0	25.5	14.214	3.643	4.143	9.2	9.5	12.4	1.5	4.8	2.1	19.4	13.714	4.714	1.214	16.357	4	2.857	7.429	10.143	13.8	0.4	4.7	6.4	18.2	1.3	15.4
23.75	12.6	2.857	3.214	7	15	14.714	16.2	20.429	4.7	4.8	11.6	2.9	6.2	7.5	6	12.071	12.357	10	0	20.643	13.143	4.357	2.214	5.4	8.9	4.8	1.5	8.3	0.3	26.8	8.714	6.429	4.143	16.5	2.357	1.714	8	5.071	6.8	0.2	3.9	5.2	12	0.3	15.2
23.83	0.7	5	7.5	5.143	21.2	22.786	7	15.929	3.7	1.9	8.8	0.9	5.2	3.6	8	18.5	13.714	10.643	0	17.071	5.857	0.571	0.071	7	13	8	0.5	1.3	1.4	26.9	7.071	4.643	4.143	15.5	0.071	1.714	1	5	2.2	1	5.5	8.4	15.4	0	5.5
23.92	9.7	7.357	3.714	4	24.7	16.143	8.2	11.143	3.4	0	8.9	0.5	3.9	0.2	20.4444	18.143	14.214	4	2.286	20.286	3.714	0.286	0.5	7.2	14.8	3.2	1.1	0.4	0.2	13	3.857	1.143	4.857	8	1.143	0.643	2.643	7	4.5	0	7.8	8.5	10.5	0	9.5
Fig S1c	Zoomed in on the onset of activity the last day before the shift of the LD cycle
ZT (h)	Naive														Out-of-phase															In-phase
0	7	0	0	11	0	0	0	17	9	0	0	0	30.4	0	0	0	0	0	0	0	0	25	0	0	0	30.4	0	0	0	0	0	0	2	24	8.6	0	0	0	0	8	0	0	0	0	10.4
0.08	1	0	0	9	0	0	0	14.2	9	0	0	0	29.6	0	11	24	6	0	0	0	0	24	4	0	0	5.6	0	0	0	1	0	1	4	39.6	14	0	0	0	0	0	1	3.4	0	0	4.8
0.17	0	0	0	39	3.6	0	0	5.2	4	0	0	0	0	0	33	33	45	0	7.6	0	0	12	16	0	0	8	0	0	0	6	0	0	1	22.4	1	7	0	0	24	0	0	6.8	0	2.4	34.2
0.25	0	0	1	18	0	0	0	6.8	14	0	0	0	0	0	28	22	25	0	0	0	0	7	22	0	0	0	0	0	0	39	0	0	2	2.2	0	0	0	0	30	0	0	4.2	0	0	6.8
0.33	0	0	0	27	0	0	0	26.4	24	0	0	0	0	0	33	34	55	0	0	0	0	6	31	0	0	0	0	0	0	0	0	0	0	0	0	0	0	0	52	0	0	0	0	0	0
0.42	0	0	0	2	0	0	0	24.6	3	0	0	0	0	0	3	7	33	0	0	0	0	0	0	0	0	0	0	0	0	0	0	0	0	0	0	0	0	0	58	0	0	0	0	0	0
0.5	0	0	0	0	0	0	0	0	0	0	0	0	0	0	1	12	11	0	0	0	0	0	0	0	0	0	0	0	0	0	0	0	0	0	0	0	0	0	31	0	0	0	0	0	0
0.58	0	0	0	0	0	0	0	22	0	0	0	0	0	0	11	0	0	0	0	0	0	0	0	0	0	0	0	0	0	0	0	0	0	0	0	0	0	0	34	0	0	0	0	0	0
0.67	0	0	0	0	0	0	0	17.8	0	0	0	0	0	0	9	0	7	0	0	0	0	0	0	0	0	0	0	0	0	0	0	0	0	0	0	0	0	0	0	0	0	0	0	0	0
0.75	0	0	0	0	0	0	0	1.2	2	0	0	0	0	0	0	0	14	0	0	0	0	0	0	0	0	0	0	0	0	0	0	0	0	0	0	0	0	0	0	0	0	0	0	0	0
0.83	0	0	0	0	0	0	0	1.2	0	0	0	0	0	0	0	0	0	0	0	0	0	0	0	0	0	0	0	0	0	0	0	0	0	0	0	0	0	0	16	0	0	0	0	0	0
0.92	0	0	0	0	0	0	0	0	0	0	0	0	0	0	0	0	4	0	0	0	0	0	0	0	0	0	0	0	0	0	0	0	0	0	0	0	0	0	37	0	0	0	0	0	0
1	0	0	0	0	0	0	0	0	0	0	0	0	0	0	0	0	0	0	0	27	0	0	0	0	0	0	0	0	0	0	0	0	0	0	0	0	0	0	9	0	0	0	0	0	0
1.08	0	0	0	0	0	0	0	0	0	0	0	0	0	0	0	0	0	0	0	48.2	0	0	0	0	0	0	0	0	0	0	0	0	0	0	0	0	0	0	0	0	0	0	0	0	0
1.17	0	0	0	0	0	0	0	0	0	0	0	0	0	0	0	0	0	0	0	28.4	0	1	0	0	0	0	0	0	0	0	0	0	0	0	0	0	0	0	0	0	0	0	0	0	0
1.25	0	0	0	0	0	0	0	0	0	0	0	0	0	0	0	0	0	0	0	0	0	0	0	0	0	0	0	0	0	0	0	0	0	0	0	0	0	1	0	0	0	0	0	0	0
1.33	0	0	0	0	0	0	0	0	0	0	0	0	0	0	0	0	0	0	0	0	0	0	0	0	0	0	0	0	0	0	0	0	0	0	0	0	0	2	0	0	0	0	0	0	0
1.42	0	0	0	0	0	0	0	0	0	0	0	0	0	0	0	0	0	0	0	0	0	0	0	0	0	0	0	0	0	0	0	0	0	0	0	0	0	0	0	0	0	0	0	0	0
1.5	0	0	0	0	0	0	0	0	0	0	0	0	0	0	0	0	0	0	0	0	0	0	0	0	0	0	0	0	0	0	0	0	0	0	0	0	0	0	0	0	0	0	0	0	0
1.58	0	0	0	0	0	0	0	0	0	0	0	0	0	0	0	0	0	0	0	0	0	0	0	0	0	0	0	0	0	0	0	0	0	0	0	0	0	0	0	0	0	0	0	0	0
1.67	0	0	0	0	0	0	0	0	0	0	0	0	0	0	0	0	0	0	0	0	0	0	0	0	0	0	0	0	0	0	0	0	0	0	0	0	0	0	0	0	0	0	0	0	0
1.75	0	0	0	0	0	0	0	0	0	0	0	0	0	0	0	0	0	0	0	0	0	0	0	0	0	0	0	0	0	0	0	0	0	0	0	0	0	0	0	0	0	0	0	0	0
1.83	0	0	0	0	0	0	0	0	0	0	0	0	0	0	0	0	0	0	0	0	0	0	0	0	0	0	0	0	0	0	0	0	0	0	0	0	0	0	0	0	0	0	0	0	0
1.92	0	0	0	0	0	0	0	0	0	0	0	0	0	0	0	0	0	0	0	0	0	0	0	0	0	0	0	0	0	0	0	0	0	0	0	0	0	0	0	0	0	0	0	0	0
2	0	0	0	0	0	0	0	0	0	0	0	0	0	0.1	0	0	0	0	0	0	0	0	0	0	0	0	0	0	0	0	0	0	0	0	0	0	0	0	0	0	0	0	0	0	0
2.08	0	0	0	0	0	0	0	0	0	0	0	0	0	0.1	0	0	0	0	0	0	0	0	0	0	0	0	0	0	0	0	0	0	0	0	0	0	0	0	0	0	0	0	0	0	0
2.17	0	0	0	0	0	0	0	0	0	0	0	0	0	0	0	0	0	0	0	0	0	0	0	0	0	0	0	0	0	0	0	0	2	0	0	0	0	0	0	0	0	0	0	0	0
2.25	0	0	0	0	0	0	0	0	0	0	0	0	0	0	0	0	0	0	0	0	0	0	0	0	0	0	0	0	0	0	0	0	0	0	0	0	0.9	0	0	0	0	0	0	0	0
2.33	0	0	0	0	0	0	0	0	0	0	0	0	0	0	0	0	0	0	0	0	0	0	0	0	0	0	0	0	0	0	0	0	0	0	0	0	0	0	0	0	0	0	0	0	0
2.42	0	0	0	0	0	0	0	0	0	0	0	0	0	0	0	0	0	0	0	0	0	0	1	0	0	0	0	0	0	0	0	0	0	0	0	0	0	0	0	0	0	0	0	0	0
2.5	0	0	0	0	0	0	0	0	0	0	0	0	0	0	0	0	0	0	0	0	0	0	0	0	0	0	0	0	0	0	0	0	0	0	0	0	0	0	0	0	0	0	0	0	0
2.58	0	0	0	0	0	0	0	0	0	0	0	0	0	0	0	0	0	0	0	0	0	0	0	0	0	0	0	0	0	0	0	0	0	0	0	0	0	0	0	0	0	0	0	0	0
2.67	0	0	0	0	0	0	0	0	0	0	0	0	0	0.6	0	0	0	0	0	0	0	0	0	0	0	0	0	0	0	0	0	0	0	0	0	0	0	0	0	0	0	0	0	0	0
2.75	0	0	0	0	0	0	0	0	0	0	0	0	0	0.9	0	0	0	0	0	0	0	0	0	0	0	0	0	0	0	0	0	0	0	0	0	0	0	0	0	0	0	0	0	0	0
2.83	0	0	0	0	0	0	0	0	1	0	0	0	0	0	0	0	0	0	0	0	0	0	0	0	0	0	0	0	0	0	0	0	0	0	0	0	0	0	0	0	0	0	0	0	0
2.92	0	0	0	0	0	0	0	0	0	0	0	0	0	0	0	0	0	0	0	0	0.56	0	0	0	0	0	0	0	0	0	0	0	0	0	0	0	0	0	0	0	0	0	0	0	0
3	0	0	0	0	0	0	0	0	0	0	8.2	0	0	0	0	0	0	0	0	0	5.67	0	0	0	0	0	0	0	0	0	0	0	0	0	0	0	0	0	0	0	0	0	0	0	0
3.08	0	0	0	0	0	0	0	0	0	0	0	0	0	0	0	0	0	0	0	0	3.56	0	0	0	0	0	0	0	0	0	0	0	0	0	0	0	0	0	0	0	0	0	0	0	0
3.17	0	0	0	0	0	0	0	0	0	0	0	0	0	0	0	0	0	0	0	0	0	0	0	0	0	0	0	0	0	0	0	0	0	0	0	0	0	0	0	0	0	0	0	0	0
3.25	0	0	0	0	0	0	0	0	0	0	0	0	0	0	0	0	0	0	0	0	0	0	0	0	2	0	0	0	0	0	0	0	0	0	0	0	2.1	0	0	0	0	0	0	0	0
3.33	0	0	0	0	0	0	0	0	0	0	0	0	0	0	0	0	0	0	0	0	0	0	0	0	0	0	0	0	0	0	0	0	0	0	0	0	0.9	0	0	0	0	0	0	0	0
3.42	0	0	0	0	0	0	0	0	0	0	0	0	0	0	0	0	0	0	0	0	1.44	0	0	0	1	0	0	0	0	0	0	0	0	0	0	0	0	0	0	0	0	0	0	0	0
3.5	0	0	0	0	0	0	0	0	0	0	0	0	0	0.6	0	0	0	0	0	0	5.11	0	0	0	14	0	0	0	0	0	0	0	0	0	0	0	0	0	0	0	0	0	0	0	0
3.58	0	0	0	0	0	0	0	0	0	0	0	0	0	0.4	0	0	0	0	0	0	3	0	0	0	1	0	0	0	0	0	0	0	0	0	0	0	0	0	0	0	0	0	0	0	0
3.67	0	0	0	0	0	0	0	0	0	1	0	0	0	0	0	0	0	0	0	0	4.33	0	0	0	0	0	0	0	0	0	0	0	0	0	0	0	0	0	0	0	0	0	0	0	0
3.75	0	0	0	0	0	0	0	0	0	0	0	0	0	0	0	0	0	0	0	0	4.67	0	0	0	0	0	0	0	0	0	0	0	0	0	0	0	0	0	0	0	0	0	0	0	0
3.83	0	0	0	0	0	0	0	0	0	0	0	0	0	0	0	0	0	0	0	0	1.11	0	0	0	0	0	0	0	0	0	0	0	0	0	0	0	0	0	0	0	0	0	0	0	0
3.92	0	0	0	0	0	0	0	0	0	0	0	5.8	0	0	0	0	0	0	0	0	2.22	0	0	0	0	0	0	0	0	0	0	0	0	0	0	0	0	0	0	0	0	0	0	0	0
4	0	0	0	0	0	0	0	0	0	0	0	0	0	0	0	0	0	0	0	0	1.11	0	0	0	0	0	0	0	0	0	0	0	0	0	0	0	1.8	0	0	0	0	0	0	0	0
4.08	0	0	0	0	0	0	0	0	0	0	0	0	0	1.2	0	0	0	0	0	0	0	0	0	0	0	0	0	0	0	0	0	0	0	0	0	0	0	0	0	0	0	0	0	0	0
4.17	0	0	0	0	0	0	0	0	0	0	0	0	0	0	0	0	0	0	0	0	0	0	0	0	0	0	0	0	0	0	1	0	0	0	0	0	0	0	0	0	0	0	0	0	0
4.25	0	0	0	0	0	0	0	0	0	0	0	0	0	1.5	0	0	0	0	0	0	0	0	0	0	0	0	0	0	0	0	0	0	0	0	0	0	0.3	0	0	0	0	0	0	0	0
4.33	0	0	0	0	0	0	0	0	0	0	0	0	0	0	0	0	0	0	0	0	0	0	0	0	0	0	0	0	0	0	0	0	0	0	0	0	1.6	0	0	0	0	0	0	0	0
4.42	0	0	0	0	0	0	0	0	0	0	0	0	0	0	0	0	0	0	0	0	0	0	0	0	0	0	0	0	0	0	0	0	0	0	0	0	1.3	0	0	0	0	0	0	0	0
4.5	0	0	7	0	0	0	0	0	0	0	0	0	0	0.2	0	0	0	0	0	0	0	0	0	0	0	0	0	0	0	0	0	0	0	0	0	0	0	0	0	0	0	0	0	0	0
4.58	0	0	0	0	0	0	0	0	0	0	0	0	0	5.1	0	0	0	0	0	0	0	0	0	0	0	0	0	0	1.8	0	0	15	0	0	0	0	0	0	0	0	0	0	0	0	0
4.67	0	0	0	0	0	0	7.8	0	0	0	0	0	0	3.1	0	0	0	0	0	0	0	0	0	0	0	0	0	0	0	0	0	7	0	0	0	0	0.1	0	0	0	0	0	0	0	0
4.75	0	0	0	0	0	0	2.2	0	0	0	0	0	0	0.7	0	0	0	0	0	0	0	0	0	0	0	0	0	0	0	0	0	0	0	0	0	0	0	0	0	0	0	0	0	0	0
4.83	0	0	0	0	0	0	24	0	0	0	0	0	0	1.9	0	0	0	0	0	0	1.89	0	0	0	0	0	0	0	0	0	0	0	0	0	0	0	0	0	0	0	0	0	0	0	0
4.92	0	0	0	0	0	0	31.4	0	0	0	0	0	0	0.2	0	0	0	0	0	0	5.78	0	0	0	0	0	0	0	0	0	0	0	0	0	0	0	0	0	1	0	0	0	0	0	0
5	0	0	0	1	0	0	0	0	0	0	0	0	0	0	0	0	0	0	0	0	0.44	0	2	0	0	0	0	0	0	0	0	0	0	0	0	0	0	0	11	0	0	0	0	0	0
5.08	0	0	0	0	1.8	0	0	0	0	0	0	0	0	0	0	0	0	0	0	0	0	0	0	0	0	0	0	0	0	0	0	0	0	0	0	0	0	0	7	0	0	0	0	0	0
5.17	0	0	0	0	0	0	0	0	0	0	0	0	0	0	0	0	0	0	0	0	0	0	0	0	0	0	0	0	0	0	0	0	0	0	0	0	0	0	0	0	0	0	0	0	0
5.25	0	0	0	0	0	0	0	0	0	0	0	0	0	0	0	0	0	0	0	0	0.78	0	0	0	0	0	0	0	0	0	0	0	0	0	0	0	0	0	0	0	0	0	0	0	0
5.33	0	0	0	0	0	1.2	0	0	0	0	0	0	0	0	0	0	0	0	0	0	0.22	0	0	0	0	0	0	0	0	0	0	0	0	0	0	0	0	0	0	0	0	0	0	0	0
5.42	0	0	0	0	0	2.8	0	0	0	0	0	0	0	0	0	0	0	0	0	0	0	0	0	0	0	0	0	0	0	0	0	0	0	0	1	0	0	0	0	0	0	0	0	0	0
5.5	0	0	0	0	0	0	0	0	0	0	0	0	2	0	0	0	0	0	0	0	0	0	0	0	0	0	0	0	0	0	0	0	0	0	0	0	0	0	0	0	0	0	0	0	0
5.58	0	0	0	0	0	0	0	0	0	0	0	0	0	0	0	0	0	0	0	0	0	0	0	0	0	0	0	0	0	0	0	0	0	0	0	0	0	0	0	0	0	0	0	0	0
5.67	0	1	0	0	0	0	0	0	0	0	0	0	0	0	0	0	0	0	0	0	0	0	0	0	0	0	0	0	0	0	0	0	0	0	0	0	0.6	0	0	0	0	0	0	0	0
5.75	0	0	0	0	0	0	0	0	0	0	0	0	0	0	0	0	0	0	0	0	0	0	0	0	0	0	0	0	0	0	0	0	0	0	0	0	0	0	0	0	0	0	0	0	0
5.83	0	0	0	0	0	0	0	0	0	0	0	0	0	0	0	0	0	0	0	0	0	0	0	0	0	0	0	0	0	0	0	0	0	0	0	0	0	0	0	0	0	0	0	0	0
5.92	0	0	0	0	0	0	0	0	0	0	0	0	0	0	0	0	0	0	0	0	0	0	0	0	0	0	0	0	0	0	0	0	0	0	0	0	0.1	0	0	0	0	0	0	0	5
6	0	0	0	0	0	0	0	0	0	0	0	0	0	0	0	0	0	0	0	0	0	0	0	0	0	0	0	0	0	0	0	0	0	0	0	0	0	0	0	0	0	0	0	0	0
6.08	0	0	0	0	0	0	0	0	0	0	0	0	0	0	0	0	0	0	0	0	0	0	0	0	0	0	0	0	0	0	0	0	0	0	0	0	0.1	0	0	0	0	0	0	0	2.6
6.17	0	0	0	0	0	0	0	0	0	0	0	0	0	0	0	0	0	0	0	0	0	0	0	0	0	0	0	0	0	0	0	0	0	0	0	0	0	0	0	0	0	0	0	0	0
6.25	0	0	0	0	0	0	0	0	0	0	0	0	0	0	0	0	0	0	0	0	0	0	0	1	0	0	0	0	0	0	0	0	0	0	0	0	0	0	0	0	0	0	0	0	0
6.33	0	0	0	0	0	0	0	1.6	0	0	0	0	0	0.5	0	0	0	1	0	0	0	0	0	3	0	0	0	0	0	0	0	0	0	0	0	0	0	0	0	0	0	0	0	0	0
6.42	0	0	0	0	0	0	0	1.2	0	0	0	0	0	0.9	0	2	0	0	0	0	0	0	0	1	0	0	0	0	0	0	0	0	0	0	0	0	0	0	0	0	0	0	0	0	0
6.5	0	0	0	0	0	0	0	0	0	0	0	0	0	0	0	2	0	0	0	0	0	0	2	0	0	0	0	0	0	0	0	0	0	0	0	0	0	0	0	0	0	0	0	0	0
6.58	0	0	0	0	0	0	0	0	0	0	0	0	0	0	8	0	0	0	0	0	0	0	4	0	0	0	0	0	0	0	0	0	0	0	0	0	0	0	0	0	0	0	0	0	0
6.67	0	0	0	0	0	0	0	0	0	0	0	0	0	0	5	0	0	0	0	0	0	0	0	0	0	0	0	0	0	0	0	0	0	0	0	0	0	0	0	0	0	0	0	0	0
6.75	0	0	0	0	0	0	0	0	0	0	0	0	0	0	0	1	0	0	0	0	0	0	0	0	0	0	0	0	0	0	0	0	0	0	0	0	0	0	0	0	0	0	0	0	0
6.83	0	0	0	0	0	0	0	0	0	0	0	0	0	0	0	1	0	0	0	0	0	0	0	0	0	0	0	0	0	0	0	0	0	0	0	0	0	0	0	0	0	0	0	0	0
6.92	0	0	0	0	0	0	0	0	0	0	0	0	0	0	0	0	0	0	0	0	0	0	0	0	0	0	0	0	0	0	0	0	0	0	0	0	0	0	0	0	0	0	0	0	0
7	0	0	0	0	0	0	0	0	0	0	0	0	0	0	0	0	0	0	0	0	0	0	0	0	0	0	0	0	0	0	0	0	0	0	0	0	0	0	0	0	0	0	0	0	0
7.08	0	0	0	0	0	0	0	0	0	0	0	0	0	0	0	0	0	0	0	0	0	0	0	0	0	0	0	0	0	0	0	0	0	0	0	0	0	0	0	0	0	0	0	0	0
7.17	0	0	0	0	0	0	0	0	0	0	0	0	0	0	0	0	0	0	0	0	0	0	0	0	0	0	0	0	0	0	0	0	0	0	6.4	0	0	0	0	0	0	0	0	0	0
7.25	0	0	0	0	0	0	0	0	0	0	0	0	0	0	0	0	0	0	0	0	0	0	0	0	0	0	0	0	0	0	0	0	0	0	0	3.2	0	0	0	0	0	0	0	0	0
7.33	0	0	0	0	0	0	0	0	0	0	0	0	0	0	0	0	0	0	2.6	0	0	0	0	0	0	0	0	0	0	0	0	0	0	0	0	5.4	0	0	0	0	0	0	0	0	0
7.42	0	0	0	0	0	0	0	0	0	0	0	0	0	0	0	0	0	0	0	0	0	0	0	0	0	0	0	0	0	0	0	0	0	0	0	0	0	0	0	0	5	0	0	0	0
7.5	0	0	0	0	0	0	0	0	0	0	0	0	0	0.1	0	0	0	0	0	0	0	0	0	0	0	0	0	0	0	0	0	0	0	0	0	0	0	0	0	0	0	0	0	0	0
7.58	0	0	0	0	0	0	0	0	0	0	0	0	0	0	0	0	0	0	0	0	0	0	0	0	0	0	0	0	0	0	0	0	0	0	0	0	0	0	0	0	0	0	0	0	0
7.67	0	0	0	0	0	0	0	0	0	0	0	0	0	0	0	0	0	0	0	0	0	0	0	0	0	0	0	0	0	0	0	0	0	0	0	0	0	0	0	0	0	0	0	0	0
7.75	0	0	0	0	0	0	0	0	0	0	0	0	0	0	0	0	0	0	0	0	0	0	0	0	0	0	0	0	0	0	0	0	0	0	0	0	0	0	0	0	0	0	0	0	0
7.83	0	0	0	0	0	0	0	0	0	0	0	0	0	0	0	0	0	0	0	0	0	0	0	0	0	0	0	0	0	0	0	0	0	0	0	0	0	0	0	0	0	0	0	0	0
7.92	0	0	0	0	0	0	0	0	0	0	0	0	0	0	0	0	0	0	0	0	0	0	0	0	0	0	0	0	0	0	0	0	0	0	0	0	0	0	0	0	0	0	0	0	0
8	0	0	0	0	0	0	0	0	0	0	0	0	0	0	0	0	0	0	0	0	0	0	0	0	0	0	0	0	0	0	0	0	0	0	0	0	0	0	0	0	0	1	0	0	0
8.08	0	0	0	0	0	0	0	0	0	0	0	0	0	0	0	0	0	0	0	0	0	0	0	0	0	0	0	0	0	0	0	0	0	0	0	0	0.1	0	1	0	0	0	0	0	0
8.17	0	0	0	0	0	0	0	0	0	0	0	0	0	0	0	0	0	0	0	0	0	0	0	0	0	0	0	0	0	0	0	0	0	0	0	0	0	0	0	0	0	0	0	0	0
8.25	0	0	0	0	0	0	0	0	0	0	0	0	0	0	0	0	0	0	0	0	0	0	0	0	0	0	0	0	0	0	0	0	0	0	0	0	0	0	0	0	0	0	0	0	0
8.33	0	0	0	0	0	0	0	0	0	0	0	0	0	0	0	0	2	0	0	0	0	0	0	0	0	0	0	0	0	0	0	0	0	0	0	0	0	0	0	0	0	2	0	0	0
8.42	0	0	0	0	0	0	0	0	0	0	0	0	0	0	0	0	0	0	0	0	0	0	0	0	0	0	0	0	0	0	0	0	0	0	0	0	0	0	0	0	0	0	0	0	0
8.5	0	0	0	0	0	0	0	0	0	0	0	0	0	0	0	0	0	0	0	0	0	0	0	0	0	0	0	0	0	0	0	0	0	0	0	0	0	0	0	0	0	0	0	0	0
8.58	0	0	0	0	0	0	0	0	0	0	0	0	0	0	0	0	0	0	0	0	0	0	0	0	0	0	0	0	0	0	0	0	0	0	0	0	0	0	0	0	0	0	0	0	0
8.67	0	0	0	0	0	2.4	0	0	0	0	0	0	0	0	0	0	0	0	0	0	0	0	0	0	0	0	0	0	0	0	0	0	0	0	0	0	0	0	0	0	0	0	0	0	0
8.75	0	0	0	0	0	1.4	0	0	0	0	0	0	0	0	0	0	0	0	0	0	0.44	0	0	0	0	0	0	0	0	0	0	0	0	0	0	0	0	0	0	0	0	0	0	0	0
8.83	0	0	0	0	0	0	0	0	0	0	0	0	0	0	0	0	0	0	0	0	0	0	0	0	0	0	0	0	0	0	0	0	0	0	0	0	0.3	0	0	0	0	0	0	0	0
8.92	0	0	0	0	0	0	0	0	0	2.4	0	0	0	0	0	0	0	0	0	0	0	0	0	0	0	0	0	0	0	0	0	0	0	0	0	0	0.2	0	0	0	0	0	0	0	0
9	0	0	0	0	0	0	0	0	0	0	0	0	0	0	0	0	0	0	0	0	0	0	0	0	0	0	0	0	0	0	0	0	0	0	0	0	0	0	0	0	0	0	0	0	0
9.08	0	0	0	0	0	0	0	0	0	0	0	0	0	0	0	0	0	0	0	0	0	0	0	0	0	0	0	0	0	0	0	0	0	0	0	0	0.2	0	0	0	0	0	0	0	0
9.17	0	0	0	0	0	0	0	0	0	0	0	0	0	0	0	0	0	0	0	0	0	0	0	0	0	0	0	0	0	0	0	0	0	0	0	0	0.1	0	0	0	0	0	0	0	0
9.25	0	0	0	0	0	0	0	0	0	0	0	0	0	0	0	0	0	0	0	0	0	0	0	0	0	0	0	0	0	0	0	0	0	0	0	0	0	0	0	0	0	0	0	0	0
9.33	0	0	0	0	0	0	0	0	0	0	0	0	0	0	1	0	0	0	0	0	0	0	0	0	0	0	0	0	0	0	0	0	0	0	0	0	0	0	0	0	0	0	0	0	0
9.42	0	0	0	0	0	0	0	0	0	0	0	0	0	0	0	0	0	0	0	0	0	0	0	0	0	0	0	0	0	0	0	0	0	0	0	0	0	0	0	0	0	0	0	0	0
9.5	0	0	0	0	0	0	0	0	0	0	0	0	0	0.2	0	0	0	0	0	0	0	0	0	0	0	0	0	0	0	0	0	0	0	0	0	0	0	0	0	0	0	0	0	0	0
9.58	0	0	0	0	0	0	0	0	2	0	0	0	0	0	0	0	0	0	0	0	0	0	0	0	0	0	0	0	0	0	0	0	0	0	0	0	0	0	0	0	0	0	0	0	0
9.67	0	0	0	0	0	0	0	0	0	0	0	0	0	0	0	0	0	0	0	0	0	0	0	0	0	0	0	0	0	0	0	0	0	0	0	0	0	0	0	0	0	0	0	0	0
9.75	0	0	0	0	0	0	0	0	0	0	0	0	0	0	0	0	0	0	0	0	0	0	0	0	0	0	0	0	0	0	0	0	0	0	0	0	0	0	0	0	0	0	0	0	0
9.83	0	0	0	0	0	0	0	0	0	0	0	0	0	0	0	0	1	0	0	0	0	0	0	0	0	0	0	0	0	0	0	0	0	0	0	0	0	0	0	0	0	0	0	0	0
9.92	0	0	0	0	0	0	0	0	0	0	0	0	0	0	0	0	0	0	0	0	0	0	0	0	0	0	0	0	0	0	0	0	0	0	0	0	0	0	0	0	0	0	0	0	0
10	0	0	0	0	0	0	0	0	0	0	0	0	0	0	0	0	0	0	0	0	0	0	0	0	0	0	0	0	0	0	0	0	0	0	0	0	0	0	0	0	0	0	0	0	0
10.08	0	0	0	0	0	0	0	2.2	0	0	0	0	0	0	0	0	0	0	0	0	0	0	0	0	0	0	0	0	0	0	0	0	0	0	0	0	0	0	0	0	0	0	0	0	0
10.17	0	0	0	0	0	0	0	12.8	0	0	0	0	0	0	0	0	0	0	0	0	0	0	0	0	0	0	0	0	0	0	0	0	0	0	0	0	0	0	0	0	0	0	0	0	0
10.25	0	0	0	0	0	0	0	0	0	0	0	0	0	0	0	0	0	0	0	0	0	0	0	0	0	0	0	0	0	0	0	0	0	0	0	0	0	0	0	0	0	0	0	0	0
10.33	0	0	0	0	0	0	0	0	0	0	0	0	0	0	0	0	0	0	0	0	0	0	0	0	0	0	0	0	0	0	0	0	0	0	0	0	0	0	0	0	0	0	0	0	0
10.42	0	0	0	0	0	0	0	0	0	0	0	0	0	0	0	0	0	0	0	0	0	0	0	0	0	0	0	0	0	0	0	0	0	0	0	0	0	0	0	0	0	0	0	0	0
10.5	0	0	0	0	0	0	0	0	0	0	0	0	0	0	0	0	0	0	0	0	0	0	0	0	0	0	0	0	0	0	0	0	0	0	0	0	0	0	0	0	0	0	0	0	0
10.58	0	0	0	0	0	0	0	0	0	0	0	0	0	0	0	0	0	0	0	0	0	0	0	0	0	0	0	0	0	0	0	0	0	0	0	0	0	0	0	0	0	0	0	0	0
10.67	0	0	0	0	0	0	0	0	0	0	0	0	0	0	0	0	0	0	0	0	0	0	0	0	0	0	0	0	0	0	0	0	0	0	0	0	0	0	0	0	0	0	0	0	0
10.75	0	0	0	0	0	0	0	0	0	0	0	0	0	0	0	0	0	0	0	0	0	0	0	0	0	0	0	0	0	0	0	0	0	0	0	0	0.2	0	0	0	0	0	0	0	0
10.83	0	0	0	0	0	0	0	0	0	0	0	0	0	0	0	0	0	0	0	0	0	0	0	0	0	0	0	0	0	0	0	0	0	0	0	0	0.4	0	0	0	0	0	0	0	0
10.92	0	0	0	0	0	0	0	0	0	0	0	0	0	0	0	0	0	0	0	0	0	0	0	0	0	0	0	0	0	0	0	0	0	0	0	0	0.1	0	0	0	0	0	0	0	0
11	0	0	0	0	0	0	0	0	0	0	0	0	0	0	0	0	0	0	0	0	3.22	0	0	0	0	0	0	0	0	0	0	0	0	0	0	0	0	0	0	0	0	0	0	0	0
11.08	0	0	0	0	0	0	0	0	0	0	0	0	0	0	0	0	0	0	0	0	7.11	0	0	0	0	0	0	0	0	0	0	0	0	0	0	0	0	0	0	0	0	0	0	0	0
11.17	0	0	0	0	0	0	0	0	0	0	0	0	0	0.1	0	0	0	0	0	0	8.33	0	0	0	0	0	0	0	0	0	0	0	0	0	0	0	0	0	0	0	0	0	0	0	0
11.25	0	0	0	0	0	0	0	0	0	0	0	0	0	0	0	0	0	0	0	0	0	0	0	0	0	0	0	0	0	0	0	0	0	0	0	0	0	0	0	0	0	0	0	0	0
11.33	0	0	0	0	0	0	0	0	0	0	0	0	0	0.1	0	1	0	0	0	0	0	0	0	0	0	0	0	0	0	0	0	0	0	0	0	0	0	0	0	0	0	0	0	0	0
11.42	0	0	0	1	0	0	0	0	0	0	0	0	0	1.4	0	0	0	0	0	0	0	0	0	0	0	0	0	0	0	0	0	0	0	0	0	0	0	0	0	0	0	0	0	0	0
11.5	0	0	0	5	0	0	0	0	0	0	0	0	0	0.7	0	2	0	0	0	0	1.33	0	0	0	0	0	0	0	0	0	0	0	0	0	0	0	0	0	1	0	0	0	0	0	0
11.58	0	0	0	48	0	0	0	0	0	0	0	0	0	0.9	0	7	0	0	0	0	0	0	0	0	0	0	0	0	0	0	0	0	0	0	0	0	0	0	0	0	0	0	0	0	0
11.67	0	0	0	36	0	0	0	0	0	0	0	0	0	0.2	0	0	1	0	0	0	0	0	0	0	0	0	0	0	0	0	0	0	0	0	0	0	0	0	0	0	0	0	0	0	0
11.75	0	0	0	12	0	0	0	0	0	0	0	0	0	0.5	0	0	31	0	0	0	0	0	0	0	0	0	0	0	0	0	0	0	0	0	0	0	0	0	0	0	0	0	0	0	0
11.83	1	0	0	32	0	0	0	0	0	0	0	0	0	0.5	0	0	0	0	0	0	0.67	0	0	0	0	0	0	0	0	0	0	0	0	0	0	0	0.4	0	0	0	0	0	0	0	0
11.92	0	0	0	0	0	0	0	0	0	0	0	0	0	0.4	0	0	0	0	0	0	6.22	0	0	0	0	0	0	0	0	0	0	0	0	0	0	0	0	0	0	0	0	0	0	0	0
12	0	0	0	0	11	10.4	4.4	7.8	0	0	0	0	0	4	0	0	0	0	3.6	16.2	16.67	0	0	0	0	0	0	0	0	0	0	0	0	0	1	19.6	9.9	0	0	0	0	0	0	0	0
12.08	0	25	0	0	51.8	27	31	29	5	6.8	1.4	0	9.2	18.3	0	20	1	0	10.6	28.8	34.78	12	0	1	5	9.6	0	12.6	0	0	3	0	2	30.8	15.2	45.6	30.1	11	3	0	16	4.6	3.6	7.4	14.2
12.17	5	27	0	0	69.8	54.8	62.6	24	2	0	0	0	13.2	60.2	0	30	6	8	0	54.6	40.89	17	0	0	31	19.4	0	1.6	17.2	0	15	0	1	55.2	60.2	49.6	49.3	4	37	0	39	17.8	0	4.8	1.6
12.25	37	43	3	1	82.6	69.6	46.4	2	39	0	2.2	0	56.2	82.5	0	28	0	31	7.2	50.6	43.22	51	0	25	48	0	0	43.2	60.6	1	47	22	0	58.6	65	52.8	70.7	0	36	0	46	26.2	16	26.4	20.8
12.33	70	62	28	33	78.6	59.4	74.2	0	44	3.4	0	7.2	52.2	94.1	0	31	6	27	36.4	56.6	39.44	44	1	37	59	22.6	2.2	60	47.4	37	73	5	47	64	58.2	62	90.4	0	14	3	48	44	61.2	36.8	45.4
12.42	76	70	35	51	60	77.6	12.4	3.4	32	3.4	1.8	45.2	58.8	85.5	12	54	13	70	34.6	39.2	42.89	60	38	37	62	48.4	18.6	73.2	72.2	57	70	10	6	23	71.6	53	86.5	0	54	32	41	45.6	65.8	57.4	58.4
12.5	81	64	49	53	89	79.8	64.2	41	25	12.2	1.8	66.2	41.2	71.5	37	67	0	57	36.4	34.2	53.11	56	49	47	63	60.8	52.4	71.8	40.8	57	74	56	61	66.6	71	58.8	98.6	0	47	43	62	57.8	65	52.6	68.8
12.58	70	70	60	57	51.2	79	66.2	31.4	49	10.8	46.4	46.2	49.2	86.2	23	42	0	9	62.2	24.6	47.56	18	35	54	65	58.2	54.2	45	27.4	58	77	66	60	68	76.4	22.4	92.7	43	58	56	34	9.4	64	59.6	77.8
12.67	69	72	16	34	77.2	79	61	31	59	43.8	58.4	34.6	69.8	106	42	36	0	52	43.8	59.6	60.22	60	21	34	67	60.2	45.6	63.4	70.8	59	79	32	48	61.4	41.4	50.2	106.9	57	65	41	52	39.2	69.4	67.2	76.8
12.75	87	9	8	68	66.6	69.2	50.4	0	60	48	41.2	67	62.6	95	20	58	0	66	58.8	68.6	40.78	40	54	0	63	62.2	46.2	62.4	75.4	2	46	53	25	54.6	32.8	70	103.5	27	32	47	59	53	17.2	66.4	74.6
12.83	25	36	53	71	50.6	84	46.2	0	53	54	6.8	73.4	61.8	90.7	50	37	9	59	63.2	54.8	53.11	56	55	49	69	66.2	36.2	68.4	59.8	43	5	23	43	10.6	75.4	38.4	94	31	61	57	13	62.4	65.2	46.4	73
12.92	84	75	55	62	83	86.8	0	17.8	53	39.2	35.2	57	65.4	101.2	28	66	48	43	48.6	26.2	54.56	62	56	60	64	8	33.4	72.2	75.8	65	81	57	47	41.2	55.2	51	93.3	60	42	60	23	34.4	40.8	53	79.6
13	86	53	32	58	48.2	82	32	46.2	32	2	57.6	73.4	58.2	99.6	27	30	50	19	50.8	0	51.22	57	65	50	51	49.8	6.2	65.4	72.4	65	91	43	42	58.4	79.2	52.2	106.3	58	32	60	56	55	63.8	71.4	76
13.08	27	47	44	11	67.6	85.8	60	46.8	58	55.4	60.2	69.6	62.8	85.9	28	32	11	57	64.8	35.4	40.44	60	67	60	29	68.8	56.2	70.2	66.2	58	81	8	60	61	64.8	58	99.7	61	18	55	42	53.2	72.8	67.2	69.6
13.17	29	13	64	46	78.8	29	61	0	58	44.4	66.4	56	39.6	83.7	35	58	0	48	66	57.8	55.44	63	23	40	52	68.2	57.8	20.8	77.4	18	54	54	69	59.2	81.8	56.4	85.2	62	44	42	0	2.2	39.6	60.4	72.2
13.25	65	56	54	57	34.4	54.4	59.4	0	25	39	34.2	65.8	28	107.2	15	65	29	28	51.6	48.8	51.67	58	66	18	62	67.6	58.6	13	47.8	69	80	26	43	35.8	71	58.4	91.5	23	25	44	53	57.8	44.6	61.2	85.6
13.33	79	76	12	60	80.2	89.2	74.4	0	22	16	58.2	19.8	55.4	104.1	40	49	41	14	44.6	10.2	35.89	65	61	52	67	56	25	73.4	0	49	87	63	60	68.6	56	20.6	116.6	57	56	51	67	59.2	68.6	68.6	10.8
13.42	80	48	65	54	46.2	92.4	48	25.6	58	54.2	64.8	70.6	70.6	57.4	35	29	48	57	22	3	47	19	39	34	74	18	50	54.8	71.6	67	62	54	57	32.6	50.4	55.4	99.8	69	34	43	64	53.2	69	34	10
13.5	76	25	57	68	0	42	6.2	50.8	63	38.8	26.4	46.2	72.8	100.1	0	23	45	65	53.8	57.2	48.33	46	70	50	58	16.4	62	83.8	73.4	0	63	38	50	53	78.4	56.2	89.9	56	53	23	71	59.2	72.6	69	71.2
13.58	59	68	52	13	61.6	46.4	58.6	6.6	56	53.8	67	78.6	72.4	102.9	28	56	32	39	64.6	44.4	48.44	62	53	24	32	56.2	60.4	64.4	69.8	26	0	26	27	63	70.6	63.6	93.1	41	37	62	8	31	74.8	20.4	84.6
13.67	95	37	57	42	80.2	79.2	48.4	44.6	40	58.4	36.4	24	73.8	98	38	41	0	31	66.4	33.8	38.33	71	9	36	49	68.6	24.4	30.8	70.2	63	87	32	22	7.8	52.6	21.2	87.3	59	60	48	28	0	70.8	73.6	92.2
13.75	49	48	31	48	31.2	80.2	18	3.8	48	48.4	0	44.2	38.4	88.1	33	12	0	30	48.6	45.2	31.89	65	60	48	68	57.6	43.4	64.4	48	69	40	62	61	18	11.8	30.2	87.6	35	63	11	56	25.6	72.2	63.4	87.2
13.83	82	61	9	69	76.4	85.6	61.8	0	19	0	13.2	75.2	62.4	87.5	5	19	37	9	55.4	16.6	48.11	55	71	53	59	66.4	61.2	75.2	23	54	63	0	27	32.8	67.8	15	90.7	51	19	64	70	56.6	71.4	67.6	90.2
13.92	70	54	25	28	91.4	87.6	61.6	15.8	50	41.6	61.2	68.2	65.2	94.5	0	50	47	61	61.8	18.8	43.11	54	69	48	65	52	6.2	60.8	77	64	77	58	33	65.8	64.6	60.6	70.7	64	35	55	69	58.6	65.6	53	58.6
14	91	9	47	27	38.6	38	59.2	50.6	60	55	58.6	78	70.6	85.7	28	40	51	59	49	62	47	28	63	33	70	71.8	52	39.8	68	52	79	40	67	65.2	55	38.4	98.8	64	33	54	65	51	43.4	70.4	66
14.08	69	64	47	38	78.4	74.4	0	47.4	55	53.6	54.4	41.4	33	101.3	48	24	54	62	19.2	64.4	41.56	56	49	22	15	71.4	60.6	80.2	75.2	31	74	50	56	6	65.4	57.2	81.7	41	59	35	69	63.2	15.8	63	61.8
14.17	26	49	52	56	79.8	91.4	40	26.4	12	57	0	0	75.6	92	4	63	10	54	51.6	54	42.56	62	55	33	24	58.4	58.8	73	68.8	46	85	36	50	60	33	56.2	65	20	54	56	54	29	23.4	10.6	83.2
14.25	85	26	0	27	87.2	89.4	66	12.8	56	49	42.4	66.4	63.6	84.6	0	49	0	58	49	2	51.78	40	57	40	67	53.4	49.2	1	73.8	14	81	0	44	47.6	14.6	29	70.8	49	58	61	23	0	69.6	67	74.6
14.33	74	58	40	75	50.8	77.4	69.4	23.2	45	1.2	61.6	76.4	36.4	105.9	29	0	10	0	62.6	39.2	43.56	68	64	48	63	68.4	50.8	0	0	57	92	0	43	38.8	41.2	0	75.8	54	42	41	62	45	73.8	73.4	53.6
14.42	91	69	58	41	72.6	6.8	60.6	0	29	61.8	0	73	69.8	99.4	3	16	54	32	49.2	35.2	59.67	51	70	28	69	66.8	7.6	19.4	57.2	40	88	44	55	0	62.2	60.8	98.6	46	50	28	54	58	71	14.6	91.4
14.5	10	30	56	57	0	71.2	0	0	37	51.4	30.4	74.6	68.6	79.4	7	39	42	60	67	9.2	58.78	41	71	13	71	54.2	60.2	58.6	74.6	64	49	39	34	0	66.4	51.4	72.8	50	33	58	16	39	76	68.4	76
14.58	82	40	59	50	72.2	61.2	36	18.2	57	40.2	61.6	63	70.8	82.5	19	38	56	36	64.8	42	41.89	60	0	56	68	48.6	58.8	67.8	67.2	35	89	19	13	60	57.8	55	88.4	53	43	65	68	45.6	72	69.4	85.8
14.67	82	48	54	0	45	64.4	62.8	49.4	56	4.6	67.4	29.6	75.6	104.1	0	29	45	51	33	33.8	42.22	21	18	45	72	69.8	36.8	65.2	67.6	23	81	40	55	67.8	42.2	53	70.2	44	55	48	42	59.8	18.8	70.4	54.8
14.75	87	44	57	52	50.2	30.6	49.6	56.8	41	31.2	23.6	0	31.6	105.4	0	54	45	29	64.8	0	48.22	55	68	30	70	47.4	48.6	25.2	23.2	62	5	29	59	58.4	54	22.2	73.5	37	49	34	68	68	71.2	76.8	51.6
14.83	58	33	34	43	77	57	61.6	0	48	36.6	60.8	48	38	69.8	33	37	38	34	1.8	4.8	37	63	51	0	56	9	37.4	58.2	74.8	61	0	39	58	43.6	67.2	8.4	69.7	49	54	54	68	59.2	64.4	74.2	78
14.92	0	64	43	3	67.4	70	63.8	0	56	58	65.4	67.6	74.6	83.3	33	47	4	48	66.8	47.2	41	65	28	0	64	44.4	0	52.4	68.2	36	81	42	61	67.4	63	49.6	57	37	50	26	54	0	41.6	68.6	75.2
15	91	20	29	0	52.6	8.8	0	29.8	26	13.4	69.8	77.6	68.6	101	9	14	46	56	60.6	47.4	52.22	27	22	44	19	66.2	39.8	0	79.6	54	19	65	51	18.8	57.8	76.2	83.3	38	30	32	63	23.6	66.6	8.8	82.8
15.08	61	35	56	15	66.4	75	59.2	0	47	38.4	55.6	64	72.4	63.7	18	28	62	60	69.2	59.4	43.44	45	69	55	49	52	63.2	5.6	58.8	57	62	47	11	10.8	8.8	17.2	79	49	38	62	64	62.2	58.8	0	80.2
15.17	67	72	53	48	0	79	59.8	12.8	34	56.2	8.8	59.6	53.4	89.8	9	25	58	44	3.2	52	43.22	39	54	53	71	42.4	51	0	38	44	80	31	47	58.2	70.6	37	72.3	41	42	58	63	53.4	16.2	65	48
15.25	35	44	0	69	12.6	89.4	69.2	0	18	31.8	44	65.6	6.2	91.2	27	50	49	46	55.2	9	27.22	69	57	36	31	41.6	49.8	0	71.8	0	3	42	64	33.4	45.2	68.6	45.1	50	28	6	67	63.2	69.8	74	0
15.33	92	0	42	74	83.4	43.4	55.2	18.2	50	0	66.2	62.8	32	98.9	29	43	29	65	68	0	39.78	60	73	13	42	62.8	35.4	47.8	74.6	30	78	60	54	0	73.8	68.2	55.7	52	56	64	62	50.4	64.2	51.6	82
15.42	64	28	47	66	86.2	4	65.4	32.4	50	0	62.4	68.4	71.4	98.2	29	0	23	0	63.4	56.4	36.11	47	46	0	69	72.8	3.8	68.8	72	47	85	23	60	47.8	27	66	77.7	31	61	62	59	62.8	75.4	77.2	88.8
15.5	69	57	60	30	88	78	62.4	32.8	0	0	31	69.6	70.4	93.4	14	0	0	61	65.2	49.8	29.89	49	71	10	75	62.8	61.4	78.2	30.2	2	30	9	13	50.2	69.2	0	80.6	65	10	50	0	52.6	44.2	70.6	58.8
15.58	64	37	44	46	50.2	32.2	1	35	47	0	32	69.6	50.8	112	3	21	12	36	15.6	20	32.11	70	67	52	47	19.8	60.2	33	19.6	56	87	65	14	51.2	67.4	9	82.1	45	63	0	20	21.8	3.2	74.4	79.8
15.67	80	59	62	0	23.2	0	21.4	38.4	52	0	52.8	38.6	49	92.1	32	29	41	17	13.4	22.2	52.22	41	0	50	68	10.6	62	67.4	73.6	49	69	54	67	11.2	7.8	58.2	68.1	27	40	18	61	51	35	76.6	78.4
15.75	63	19	18	0	22	17.2	64	22	37	0	43.2	69.4	69.4	70.6	17	44	56	50	51.2	38.4	36.78	61	69	58	70	54.4	40	67.4	69	43	67	20	58	0	44.2	43.4	54.8	70	34	55	68	51.6	3.2	69.4	85.2
15.83	74	50	8	35	69.6	76	61.2	0	50	0	52.4	58.8	38.4	78.2	0	9	34	0	56	19	34.33	67	75	44	17	71	19	66.2	69.4	47	79	52	64	53.4	83.2	30.2	46.5	61	55	48	66	19.4	44.4	73.8	83.8
15.92	90	53	52	20	80	29.8	56.2	0	42	0	62.6	0	54.8	84.3	0	28	2	35	61	0	31.22	42	71	61	0	54.6	18.4	0	64.4	66	92	58	19	44.6	67.4	51.2	53.9	8	37	60	64	61	63.4	75	47.2
16	1	68	48	61	83.8	69.4	37.4	38	52	0	35.8	75.8	73.8	76.9	0	23	0	61	66.2	28.6	36.33	67	11	18	0	0	60.2	17.6	0	0	19	20	60	5.2	47.4	56	59.8	66	0	64	26	57.4	69.8	65	76.6
16.08	28	57	38	44	64.2	66.8	0	47	50	0	13.2	70.8	26.6	89.8	0	50	26	59	29	59.2	31	36	20	9	2	31.4	48.8	10.4	27	0	8	3	58	57.2	0	18.2	60.3	61	51	61	0	40.6	60	73.4	85
16.17	85	17	55	49	87.2	41.4	0	2.8	41	0	45.8	69.2	21.4	86.4	0	1	59	57	68.2	11	24.78	40	18	0	64	67.8	61.4	76	78.4	40	64	63	64	61	24.6	62.2	55.5	63	51	61	27	60.6	71.8	3.4	43.6
16.25	88	12	41	11	41	80.2	53.4	0	46	0	41.6	71.2	61	85.4	0	22	48	60	22.2	0	25.22	47	62	5	69	7.2	33.4	72.6	74.8	60	71	57	60	49.8	66.8	72.2	44.1	60	47	49	58	53.2	54.6	50.8	1.2
16.33	70	31	63	66	0	79.6	37.8	17.4	0	0	57	68.2	65.4	94.3	0	0	53	7	50.4	10	24.22	0	15	56	69	61.2	22.2	27.8	76.2	26	5	41	59	0	68.8	54.6	47.3	17	28	63	67	41.8	16.4	74.2	74.4
16.42	24	61	23	49	41.8	85.8	67.8	0	18	0	65.2	0	59.4	96.5	37	43	28	27	66.2	32	25.22	49	58	58	69	70	32.8	1	20.8	7	0	0	27	10.8	63.4	0	39.2	61	52	27	68	16.2	0	20.2	73
16.5	43	45	52	0	80.6	41	66.2	6.4	0	0	65.8	6.4	68.8	88.4	28	39	0	71	63.2	30	26.67	66	46	42	72	32.6	16	5.4	0	44	46	42	7	53	75.2	13.4	45.3	48	27	5	57	0	0	58.6	81.2
16.58	58	0	8	0	56	81	20	0	18	0	28.4	59	24.8	58	1	62	0	62	24	0	26.56	13	30	15	1	3.2	60	5.8	33	56	76	55	70	49.6	36.6	74.6	60.2	68	59	30	45	35.2	0	77.2	80.8
16.67	29	43	13	17	75.4	87.6	0	0	56	0	67.4	52.4	0	72.4	28	25	15	65	11	18.2	18.33	69	70	0	59	64	62.2	0	58	38	67	64	43	0	2.4	67.6	72.9	45	54	66	13	59	0	70.8	74.8
16.75	81	0	56	61	47.4	85.4	7.6	5.6	50	0	43.8	71.6	2.8	104	35	42	47	40	57	50.6	15.78	43	67	14	70	70.4	47.2	2	73.2	61	74	48	55	0	67.4	67.2	46.9	61	35	56	66	0	0	71.6	61.4
16.83	20	7	60	67	0	4.2	64.8	40	55	0	53.2	73.4	56.8	97.6	14	29	51	16	56.8	42.4	19.89	50	16	52	64	68.2	62	2.8	74.6	47	48	61	59	6.8	68.4	57	59.1	42	59	52	66	40	0	74.8	23.8
16.92	84	36	55	64	0	0	63.8	51.2	57	1.2	38.2	76	70.2	78.8	10	17	47	62	64.8	36	29.56	71	60	21	70	63.6	57.6	25.8	1.4	60	79	52	50	12.8	19.2	65.8	45.6	26	53	4	72	64	15.4	60.2	83.2
17	88	49	62	24	0	0	35.6	42	17	4	61.2	67.6	68.2	88.5	7	38	10	57	62.6	0	24.22	21	69	46	50	0	35.2	57.4	0	20	70	61	52	63.2	22.6	53.4	59.3	59	22	53	61	47.6	65.8	0	80.2
17.08	23	57	14	0	0	21	0	24.4	32	10	64.4	76.4	69.8	97.2	9	59	0	62	67.2	2.6	35.22	52	65	39	68	44.4	0	69	0	0	75	2	55	67	49.2	0	74	61	54	59	27	59.6	74.2	69.8	84.6
17.17	13	69	0	0	83.4	63	60.4	40.8	56	22.4	62.6	63.4	44.8	71.6	28	62	22	9	65.2	50.8	31	57	11	24	68	72	6.4	66.8	37	18	75	0	11	61.2	76.8	33	40.4	59	32	51	52	42	77.2	72.2	78.8
17.25	84	47	18	2	31.8	46.8	66.2	0	51	0	30.4	67.2	68.6	31.4	28	2	46	0	66.8	47.8	23.67	65	0	0	69	72	27.4	60.6	64.6	2	7	60	4	65.8	59.6	59.8	55	68	47	50	70	0	73	77	55.4
17.33	80	27	62	0	62.8	70.8	66.2	1.4	61	9	29.6	61.4	64.2	69.9	0	8	48	32	68	7.8	0	8	39	3	8	56.8	52.2	70	63.2	30	84	55	62	62.2	83	59.6	51.2	65	50	58	71	33.8	54.6	45.8	0
17.42	78	21	53	0	84.2	71.8	62.4	0	14	47.8	53.6	53.6	62.8	99.9	0	34	43	67	35.2	28.4	0	69	71	0	54	0	37	40	66.2	26	5	23	68	49	41.6	22	34	65	62	53	44	62	0	17.6	36.4
17.5	78	56	48	0	85.8	25.2	56.2	16.6	0	60	68.2	75.2	18.6	85.8	0	65	31	12	0	44.4	0	28	65	26	67	67.8	41	66	52.2	54	48	1	60	0	65.2	23	53.9	38	9	0	48	67	56.6	74.6	77.8
17.58	29	49	8	0	62.2	75.2	0	37.2	0	31.4	59.2	69.4	37.6	64.7	0	30	0	68	59.6	1	0	58	70	54	61	70.2	61.8	0	80.8	27	77	50	61	23.6	14.6	35.8	33.9	67	38	59	25	60.4	73.8	75.4	82.2
17.67	18	27	33	0	78.2	78.6	0	41.4	0	0	27.6	27.8	68.2	83.1	0	11	0	38	65.8	13.2	0	68	0	47	35	72.6	21.4	2.2	71.4	0	79	42	32	71.4	0	41	43.5	64	61	53	71	49	77	77.2	86.2
17.75	16	0	67	0	63.6	29.6	56	7.2	0	0	61.8	23.6	76	80.9	2	48	0	68	66	30	0	69	13	54	68	69.4	30.2	5.8	68.4	0	66	63	34	59	63.6	56.8	30.1	64	29	57	66	21.6	71.8	69.4	87.8
17.83	68	15	57	0	77.8	63.8	72.4	9.6	0	0	40.2	70.6	63.2	80.9	0	45	37	59	27.6	40.8	0	26	43	12	72	13.2	62.6	0	73.4	1	82	76	57	0	22.2	19.8	28.4	62	54	54	56	59.6	70.2	77.6	73
17.92	50	68	56	0	51.6	71.2	64.2	1.8	0	0	60.8	59.4	0	89.9	0	62	57	65	0	38.4	0	64	66	0	32	67.8	24.2	0	51.4	0	87	71	50	42.4	42.8	0	19.3	37	43	46	69	62.2	73	2.2	32.8
18	61	54	0	0	0	8.2	60.2	0	0	20.6	54.4	44.8	34.8	73.1	0	54	47	52	68.6	39.2	0	1	60	0	60	69.2	0	1.8	22.2	5	10	60	68	46.2	31.2	58.2	38.7	65	0	39	52	5.8	65	26	0
18.08	47	53	0	0	0	58.2	72.6	0	0	6.4	41.4	71	66.8	73.2	0	40	4	60	59.4	15.4	0	57	13	0	65	34.8	18.6	0	68.2	37	74	72	23	72.4	63	35.6	36.1	42	30	61	22	18.6	25.4	69.4	50.8
18.17	74	13	22	0	53.2	48.2	30.6	0	1	47.8	56.6	1.4	67.6	39.2	0	0	0	66	69.2	0	0	57	63	0	56	0	26.6	0	72.6	33	43	66	46	37.8	58.8	0	30.5	72	63	53	68	58.8	23.2	76.8	84.4
18.25	53	12	42	0	77.6	0	0	0	15	4.2	55.6	1.8	32.6	57.3	0	0	16	46	13.2	23.8	0	64	49	0	68	4.6	41.6	0	67.6	6	60	65	63	37.2	63.4	66.8	24	33	23	36	68	44.4	70.8	36.8	11.2
18.33	0	66	62	0	54.6	0	0	0	24	0	21.6	48.4	0	57.1	0	55	49	32	63.4	35.6	0	39	64	0	8	0	41.2	0	76.8	0	10	52	5	33.4	71.8	44.6	32.5	39	59	26	54	0	81.4	34	24
18.42	0	40	62	0	81.8	0	1.8	0	0	0	52.4	60.8	31.8	71.4	0	52	41	0	63.2	31.6	0	66	24	0	0	0	59.6	0	51.6	0	0	1	52	0	10.2	0	30.8	56	61	59	67	40.4	40.2	78.4	80.6
18.5	45	36	58	0	8.4	0	60.4	0	5	0	45.2	60.2	62	68.5	0	44	34	0	33.8	0	0	28	33	0	0	0	61.8	0	34	0	0	10	63	0	23.8	0	30.5	64	41	45	64	46	14	38.8	79
18.58	78	62	28	0	17.6	0	65.4	0	51	0	56.8	66	68.8	30.4	0	16	2	0	0	0	0	34	23	0	0	0	30.2	0	69.2	0	0	47	64	0	61	0	32.4	23	27	50	61	46.6	73.8	28.6	82.8
18.67	56	27	63	0	73.4	2.8	66.4	0	42	0	62.4	64.8	72.4	66.3	0	0	15	2	52.2	0	0	64	68	0	47	0	0	0	31.2	0	0	67	47	0	51.4	0	33.5	14	39	19	67	62.6	75.2	73	85.4
18.75	53	0	59	0	81	5.4	44.6	0	0	0	59.2	60.8	62.8	80.6	0	42	0	60	66.8	0	0	38	4	0	67	0	20.2	0	41.8	0	0	66	0	0	8	0	13.6	45	66	53	69	60.6	74.8	77	61
18.83	49	34	13	0	73.4	10.8	0	0	0	0	56.8	0	4.8	74.5	0	52	0	63	42	0	0	1	31	0	30	0	48.8	0	71.2	0	0	59	36	0	0	0	29.8	45	44	60	66	52	71.2	42.8	0
18.92	70	73	3	0	46	0	0	0	1	0	26.2	0	0	45.1	0	29	1	58	47.6	0	0	56	66	0	16	0	59.2	0	58.8	0	0	68	41	0	0	0	26.5	55	68	58	34	45.4	61.6	3.6	27.4
19	59	44	49	0	0	0	0	0	0	0	60.4	0	0	60.4	0	8	0	59	47	0	0	61	72	0	62	0	29	0	53.4	0	0	36	64	0	1.2	0	22.2	41	57	0	0	67.4	0	0	78.4
19.08	0	41	47	12	0	11.8	27.6	0	24	0	43	0	43.2	51.5	0	0	0	25	69.8	0	0	48	66	0	60	0	5	0	0	0	0	0	55	0	68.4	0	30.3	50	53	0	1	43	0	3.2	75
19.17	11	57	0	18	0	0	69.2	0	51	0	49.8	1.4	63.4	62	0	0	0	0	63.8	0	0	53	65	0	70	0	2	5	60.8	0	1	66	57	0	54	0	23.7	52	36	0	66	60.2	53.6	6	73.2
19.25	75	27	58	0	0	0	68.2	0	55	0	60.4	0	65	38.9	0	0	1	15	60.8	0	0	67	4	0	73	0	41.4	0	72.2	0	26	42	24	0	0	0	3.8	40	66	0	16	21	74.2	0	77.2
19.33	59	0	54	0	0	17	54.4	0	62	0	53.4	1.8	70	52.6	0	0	0	0	68.4	0	0	40	0	0	31	0	54.6	0	50.4	0	0	0	0	0	35.4	0	17.4	22	39	0	66	55.2	73	0	85.2
19.42	0	0	0	0	0	0	0	0	60	0	46.8	0	59.2	56.2	0	0	0	37	53	0	0	0	0	0	55	0	25.4	0	0	0	52	8	45	0	59.8	0	18.6	45	1	0	69	56.6	69.4	0	42.8
19.5	37	0	22	0	0	0	0	0	60	0	8	20.6	67	28.3	0	0	0	58	56.8	0	2.89	0	1	0	35	0	1	0	0	0	38	75	60	0	59.4	0	30.1	9	46	0	69	51.2	53.6	0	0
19.58	34	0	47	0	0	0	0	0	55	0	34	59.8	63.6	25.9	0	0	0	51	68.4	0	2.78	0	0	0	67	43.8	0	0	0	0	0	69	18	0	57.4	13.4	35.1	28	62	38	67	54.8	0	0	0
19.67	30	0	54	0	0	0	0	0	56	0	49.2	67.2	57	43.1	0	0	0	20	22.2	0	1.33	0	0	0	14	62	1.6	0	0	0	32	69	63	0	21.8	15.8	35.6	27	64	51	71	28.4	6.4	0	0
19.75	15	0	17	0	0	0	0	0	30	0	61.2	58	24.8	46.9	2	0	0	0	0	0	3.78	0	0	0	0	59.8	5	0	0	0	73	55	68	0	11.2	0	44.9	50	64	12	60	17.4	32.6	0	0
19.83	52	0	41	0	0	0	0	0	29	0	63.2	54.4	0	34	0	0	0	20	10	0	8.11	0	0	1	0	72.2	0	0	9	0	73	0	55	0	53.8	0	38.1	47	32	47	0	59.6	62.6	0	0
19.92	47	0	54	0	0	0	0	0	54	0	30.2	64.6	39.2	35.1	0	0	0	66	70.4	0	11.33	0	0	0	0	75.6	0	0	0	0	77	0	44	0	0	29.8	40.1	4	60	49	6	43.6	69.6	0	0
20	75	0	41	0	0	0	0	0	64	0	51.2	52.4	64.8	43.5	0	0	0	15	23.8	0	13	0	0	0	0	62.8	0	1.4	0	0	81	7	0	0	0	22.6	41.5	63	0	49	66	0	74	0	0
20.08	47	0	0	0	0	0	0	0	49	0	30.6	57.6	45.4	39.1	0	0	0	28	0	0	11.44	0	0	1	0	71	0	10.2	0	0	76	62	11	0	0	30	26.5	51	21	47	65	0	73.6	0	0
20.17	64	0	0	0	0	0	0	0	12	0	60.2	65.6	17.8	12.8	0	0	0	56	7.4	0	11.22	0	0	0	0	44.6	0	0	0	0	83	37	0	0	1.8	35.6	38.7	63	30	11	69	0	72.8	0	0
20.25	36	0	0	0	2.8	0	0	0	0	0	61.6	76	50.4	25.5	0	0	0	59	70.4	5.2	20	0	0	0	0	52	0	12.2	0	0	69	56	0	0	1.6	37.8	42.3	33	17	49	71	1	76	0	13.4
20.33	54	0	0	0	10.6	0	0	0	0	0	39.4	61.6	65.8	25.9	0	0	0	51	69.2	42	28.56	0	0	0	0	1.4	0	63.6	0	0	31	59	0	0	0	46.4	51.5	38	47	45	58	1.4	71.8	0	4.6
20.42	3	4	0	0	67.4	0	0	0	1	0	41.4	71.8	22.4	23.5	0	0	0	60	70.6	6.6	25.67	0	0	0	0	54.2	0	44	0	4	0	47	0	0	0	52.6	44.9	63	27	51	55	0	74.4	1.6	0
20.5	0	0	0	0	30.4	0	0	0	1	0	55.4	70.6	1.2	19.5	0	0	0	63	34.4	0	15.33	0	0	0	0	67.8	0	28.4	0	50	16	69	0	0	0	48.8	26	41	0	25	70	0	33.4	0	1
20.58	0	0	0	0	59.4	0	0	0	0	0	50.2	62.2	0	13.5	0	0	0	23	0	48.4	4.78	0	0	0	0	41.6	0	54.2	0	51	73	49	0	55.2	0	38.4	35.2	67	0	53	65	0	1.4	15.4	0
20.67	0	0	0	0	30.4	0	0	0	0	0	56.8	76	0	28	0	0	0	0	5.4	12.6	25.56	0	0	2	0	31.2	0	23.4	0	32	77	57	0	61.4	0	11.4	31.9	43	11	62	69	0	44.8	48.6	0
20.75	0	0	0	0	0	0	0	0	0	0	54.2	61.4	0	37.3	0	0	0	0	1	48	15.33	0	0	0	6	72	0	4.6	0	0	72	39	0	33.4	0	17.8	39.1	68	60	16	69	0	59.2	69.4	0
20.83	0	0	0	0	0	0	34.2	0	0	0	27	47.8	0	59.3	0	0	0	0	28.8	30.8	9.11	0	0	0	0	66.2	0	0	2.6	0	68	73	0	0	0	45.2	20.5	68	50	0	59	0	0	35.4	0
20.92	0	0	0	0	12	0	64	0	0	1.8	47.8	15.8	0	36.8	0	0	0	34	61.6	4.2	8.67	0	0	0	0	73.6	0	2.2	0	0	58	57	0	27.4	0	7.8	20.4	4	30	0	0	0	3.4	67	0
21	0	0	0	0	66.2	0	61.2	0	0	2.4	63	73.6	0	12	0	0	0	51	54.2	13.8	12.56	0	3	0	0	4.6	0	26.8	5.2	40	76	45	0	72.4	0	0	29.6	57	13	13	0	0	7	72	0
21.08	0	0	0	0	74.6	0	64.2	3.8	0	0	54.8	72.2	0	26.2	0	0	0	19	52.4	12.2	13.22	0	0	0	4	6	0	14.8	2.6	55	69	0	0	8	0	14.8	15.6	57	62	0	18	0	0	63.4	0
21.17	0	0	3	0	59	0	27.8	8.2	1	4.8	44.4	66.6	0	38.3	0	0	0	0	0	17.6	5.89	4	3	0	5	0	16.8	0	4.2	47	63	0	0	44	0	0	22.1	59	62	27	37	0	0	22	0
21.25	0	1	0	0	18	0	0	22.6	0	5.8	37.4	56.6	0	46.2	0	0	0	0	0	38.4	5.67	20	30	0	5	6.8	36.4	0	0	58	1	54	0	51.4	0	1.8	27.3	55	25	17	64	0	0	12	0
21.33	0	26	31	0	0	0	0	13.2	0	0	55.2	35	0	41.5	4	0	0	1	0	10.6	16.22	16	58	0	5	56	47.4	0	0	35	3	54	0	25.2	0	37.2	21.7	62	13	46	61	0	0	66.4	0
21.42	0	40	54	0	0	8.8	0	0	0	0	55.2	1.8	0	49.5	18	0	0	36	0	47.6	4.33	44	35	0	0	60.6	43.4	0	0	32	13	64	0	0	0	9.8	22.7	69	56	62	70	0	0	65.6	0
21.5	0	26	49	2	32.6	59.6	55	0	0	5	35.2	0	7.2	27.3	0	5	0	51	0	26.2	0	61	6	0	0	26	62.2	0	23	6	23	1	0	1	0	0	33.1	69	58	61	62	0	0	11.2	0
21.58	0	0	19	9	56.4	64.2	57.2	0	0	0	67	0	0	38.3	0	0	0	50	0	0	0	45	1	0	0	0	58.4	0	0	41	66	0	0	20.4	0	3.8	42.8	51	13	8	65	0	0	0	0
21.67	0	26	60	25	44.4	0	21	0	0	1	53.8	25	0	46.4	0	1	0	34	15.8	5.8	0	26	12	0	1	5.6	57.4	0	44.8	1	2	16	0	40.6	0	36.8	37.1	52	11	6	64	0	5.8	0	5.6
21.75	0	50	58	43	0	2.8	0	0	0	6.8	63.4	60.8	6.8	37.1	0	29	0	3	0	22	0	38	34	0	0	10.8	3.6	0	30.8	0	26	64	0	59.2	0	0	36.7	45	0	62	17	0	1.6	3.6	3.6
21.83	0	50	54	34	10.4	4.6	0	0	0	0	49.8	71.4	5.6	49.4	0	55	0	0	0	20.8	0	41	34	2	0	0	0	0	4	28	19	25	4	3.2	0	1.2	35.9	17	0	55	0	0	0	24.2	0
21.92	6	35	0	0	71.8	0	0	0	0	0	42.8	70.2	8	36.8	0	28	0	0	0	42	0	47	63	14	0	0	0	0	0	55	34	35	38	0	0	2	43	0	10	51	34	0	2.8	46.2	0
22	16	2	4	47	67.6	28.6	0	0	0	0	24.4	64.4	49.6	36.7	28	14	0	32	14.2	0	0	9	60	21	0	0	35.6	1	0	0	69	47	5	0	0	0	48.3	38	0	0	60	0	0	56	9
22.08	43	57	0	31	77	46.2	0	0	0	1.2	59.8	68	73.8	32.5	30	2	0	46	0	0	0	45	30	13	0	28.6	46.8	0	1	0	26	57	45	1.2	8	10.4	51.4	29	16	0	59	1.2	0	40.2	6.6
22.17	2	47	30	22	61.4	44	0	0	0	27.8	50	25.8	45.2	29.1	32	0	0	10	4	28.4	0	35	43	12	25	29.6	8.4	0	8.8	0	0	14	15	61.2	32.2	52	52.9	3	62	0	66	3.4	4	2.4	1.6
22.25	0	4	0	11	82.8	31.2	0	0	3	13.6	50	73.6	7.4	18	1	41	0	0	17.8	30.2	0	57	19	0	7	5.2	10.8	18.4	15.8	12	0	0	45	54	8.4	3.6	45	0	13	0	42	38.2	21.6	2	0
22.33	0	0	0	0	24.8	0	0	6	37	12.6	52.2	73.4	63.2	14.4	0	38	0	0	14	0	0	50	13	0	0	12.8	17.6	23	1.2	35	24	5	52	0	0	0	46.6	40	24	1	2	36.8	50	43.4	2.8
22.42	7	15	12	0	2.6	0	0	12	13	11.2	39	72.8	63	25.1	15	52	0	0	0	13.6	0	17	0	20	0	0	0	26.8	31.4	0	1	5	24	8.2	0	4	74.7	34	0	3	0	61.4	65	46.4	0
22.5	13	36	46	17	0	2.6	0	14.8	0	0	56.8	54	62.4	32.7	11	1	0	28	12.2	26.2	0	34	6	43	5	0	5.8	29.6	0	0	12	37	43	23	26.8	14	56.6	21	0	42	20	24.8	15.8	0	0
22.58	0	55	1	4	0	2	0	27.4	6	0	47.6	23.4	31.4	24.7	21	0	6	28	0	5.2	0	48	52	17	24	0	0	50.8	0	0	34	0	0	65	25.2	48.8	59.6	0	0	0	53	0	18.4	1	4.8
22.67	0	64	10	11	18	0	0	10.2	7	12.2	28.8	0	2.6	20.3	0	18	34	12	3.8	17.4	0	50	44	4	12	22.6	0	35	19.6	12	0	7	10	0	24.4	0	61.9	35	0	4	43	52.4	21.6	1.4	20.2
22.75	0	37	47	15	19.2	0	0	0	10	0	27.2	3.8	0	9.2	0	50	32	7	2.2	2	0	6	42	8	20	23	49.4	12.6	4.6	48	18	9	14	0	15	2	37.9	44	0	3	47	16	10.2	13.2	6.2
22.83	3	58	15	17	33.4	2.4	0	11	3	0	59.2	0	0	25.2	36	39	25	14	17.2	37.2	0	54	8	22	22	48	32.6	15.6	0	5	41	4	39	0	0	1.2	34.2	23	0	1	58	42.4	0	9.6	3.2
22.92	17	15	0	16	0	17.4	0	0	43	0	26.4	8.4	38.4	30.5	18	3	17	37	11	23	0	26	7	25	19	27.8	30.8	5.2	7.8	0	0	11	42	3.8	28.6	6.8	47.8	3	0	12	23	0	11.8	9.8	0
23	0	0	29	0	9.8	0	0	16.6	17	4.6	37	3.8	49	8.8	0	9	21	13	0	21.8	0	22	0	0	12	1.4	45	4.4	5.8	0	0	0	18	49	31	2.6	0	3	0	13	0	0	23.8	26.6	0
23.08	11	4	12	35	1.8	0	0	28.8	7	15	46.8	7.4	0	14.4	17	40	25	21	3.2	1.2	0	42	29	10	21	4.4	57.4	1.2	18.4	20	0	22	2	37.8	1	1	0	10	0	45	0	11	3.4	0	6.4
23.17	37	23	0	33	22	3.6	0	18.8	26	0	0	0	10.6	26.1	0	0	35	11	0	23.2	0	0	40	39	0	19.8	25.2	15.4	1.2	17	8	6	13	0	0	0	0	13	0	5	8	52.8	18.6	2.4	0
23.25	38	0	1	52	0	22.2	0	15	30	3	2.4	0	14	32.9	18	1	21	17	0	21.4	0	29	45	45	40	1.4	0	11.6	6.4	27	0	0	19	0	11.8	0	0	7	0	0	34	20	3.6	0	19.4
23.33	1	0	2	4	0	13.6	0	35.4	27	19.8	42.8	10	5.4	58.9	30	21	0	23	0	22.6	0	33	9	5	6	3.6	18.6	11.2	4.2	0	0	30	5	23.2	39.6	0	0	0	0	2	60	30.6	8	0	0
23.42	0	41	0	0	0	0	5.6	34.2	17	2.2	49	18.2	0	30.2	13	2	0	2	0	9.6	0	38	0	0	0	35.2	56.8	0	1.8	0	0	8	8	60	12.8	0	0	0	0	10	2	16.2	0	10.8	0
23.5	0	15	1	14	0	6.2	52.2	26	10	0	0	5.8	0	12.5	3	0	19	26	0	29.4	0	0	5	0	0	25.4	26.4	29	0	1	0	14	12	31.4	19.4	0	0	0	0	8	23	0	0	8.4	0
23.58	2	0	0	42	0	19.6	14.8	12.2	0	3	0	0	0	10.6	26	19	38	5	0	32.8	0	33	8	0	0	17.6	0	24.4	16.4	0	0	32	4	0	0	0	0	0	0	0	46	1.4	0	5.6	0
23.67	2	0	0	60	0	1.4	2	0	30	0	14.4	0	19.8	9.4	0	0	17	0	0	0	0	42	8	7	0	11.2	21.4	0	11.6	1	0	0	4	2.2	20.6	0	0	0	0	0	43	0	0	0	0
23.75	20	0	0	47	0	0	4.2	19.2	44	15.6	0	0	14.6	12.6	4	1	0	0	0	0	0	15	0	2	0	11.4	17.6	13.6	13.6	0	0	23	34	39.2	21.2	0	0	0	0	0	0	9	0	1	0
23.83	14	0	0	60	0	0	26.4	33.8	25	9	6	0	28.2	0.7	16	6	0	0	0	0	0	31	0	0	0	9.2	17.2	26.4	1.2	0	0	0	32	15.8	1	0	0	0	0	0	17	0	5.6	0	0
23.92	13	0	0	14	0	0	1	21.8	0	1.2	0	0	0	9.7	30	4	18	0	0	1.6	0	34	3	0	0	0	0	0	2.2	0	0	0	18	0	0	0	0	0	3	0	0	0	0	0	0
Fig S1d	Average of the PS50 in all three groups separated by sex
	Naïve	Out-of-phase	In-phase
Males	0.8529	3.792	1.841
	0.6987	2.537	0.7909
	2.092	4.872	2.155
	1.305	1.391	0.5072
	3.172	1.659	1.777
	3.041	1.586	1.1
	1.076	2.162	1.973
	0.6602		1.334
Females	0.7381	2.378	1.365
	2.019	4.857	1.681
	2.864	1.195	1.76
	2.89	2.165	2.023
	0.7137	4.459	1.43
	0.8449	1.919	2.581
		1.997	0.6849
		1.695	0.7981
Fig S1e	Quantification of GR expression in the whole SCN
Naïve	Out-of-phase	In-phase
2.55745	1.54038	1.40277
1.51927	1.81649	1.9294
2.36535	2.18015	2.17146
2.11408	1.73994	1.83244
1.50162	1.67319	1.80352
2.37028	1.77625	1.76004
1.7338	1.91066	1.93125
2.13843	1.50455	2.11722
2.49624		2.54047
2.14164		2.46701
		1.98888
		2.06141

## Sheet: S2 Fig 
	Fig S2a	Locomotor activity in LD 12:12 after manipulation/injection at ZT0
	ZT0	NAÏVE							VEH_ZT0							CORT_ZT0
	0	48	39	31	56	48	0	0	48.3	42.1	37.9	9.8	5.4	1.1	19.2	18.2	28.1	44.9	20.5	1.3	5.8	1.3
	0.1667	42	20	63	19	20	0	0	61.5	39.8	54.7	0.2	0	0	9.8	45	16	51.4	19.7	0.6	0.2	5.9
	0.3333	35	22	56	32	28	0	0	57.8	18.7	69.8	3.1	0	0	6.1	42.5	24.1	47.9	36.5	24.5	22	3.2
	0.5	42	32	49	31	58	0	0	44	19.3	47.8	0.3	0	0	4.2	45.2	16.9	14.7	25.9	56	37.6	4.1
	0.6667	45	31	35	23	37	0	0	40	26.6	61	0.8	0	0	7.7	42.2	27.5	45.6	34.6	4.6	49.2	3.3
	0.8333	39	12	48	25	43	0	0	22.5	38.3	30.6	7.5	0	0	5.9	21.2	43.1	39.1	49	0	7.2	15.4
	1	18	15	26	26	42	0	0	43.6	12.1	25.1	6.5	0	0	27.2	4.2	27.3	50.3	42.2	0.2	0	12.1
	1.1667	47	13	1	39	15	0	0	39.1	34.8	0.4	16.1	0	0	10.3	5.8	25.3	45.6	33.8	0.2	0.2	1.6
	1.3333	24	34	2	38	1	0	0	40.2	39.4	3.8	49.2	35.5	0	3.7	1.2	41.9	36.3	35.8	4.6	5.8	2.2
	1.5	27	28	0	1	1	33	2	17.6	36.7	2.8	32.4	53.4	1.5	6.7	3.3	48.4	40.1	27.1	6	18.9	5.5
	1.6667	16	35	0	0	0	0	0	44.4	21.8	1.3	53.4	46.4	36.7	20.1	0.4	41.4	33.9	16.9	0	26.1	1.3
	1.8333	46	10	0	0	0	0	0	45.6	45.6	4.7	49	48.5	27.5	11.4	0.2	44.5	1.5	4.7	0.6	0.9	1
	2	26	35	0	0	0	0	0	4.3	23.7	2.4	42	16.3	54	8.1	1.9	24.4	0	29.1	0.4	0.9	7
	2.1667	17	24	0	0	0	0	0	0.2	10.6	1.5	19.9	47.2	52.7	1.1	1.1	53	0	0.1	0.4	2.3	1.6
	2.3333	37	23	0	0	0	0	0	0	28.7	2.3	15.7	4	40	3.2	1.8	25.3	0.1	0	0.3	31.1	2.9
	2.5	23	14	22	0	0	1	0	0.5	37.8	0.7	1	0	2	8.7	2.6	30.9	0	0	0.4	41.7	0.9
	2.6667	8	22	46	0	0	0	0	0.1	0.2	1.5	0.7	0	0	38.4	1.1	32.7	0	0	0.1	31	0
	2.8333	0	46	23	0	20	0	0	0.2	0.2	5.9	0.6	0	0	42.6	0	6.3	0	0	0.4	46.9	0.9
	3	0	37	50	0	19	0	2	0	0.7	25.5	0.1	0	0	45.5	0.7	0.4	0	0	0.8	50.3	6.2
	3.1667	0	0	35	0	43	0	2	0.2	1	63.2	0.8	0.1	0.1	44.9	0.8	1.8	0	0	5.7	44.2	0.7
	3.3333	0	0	1	0	21	0	21	0.1	0.2	46.1	1	0	0	49.4	5.2	2.2	2.6	0	0.4	2.6	0.2
	3.5	0	0	0	7	1	0	16	0	0.4	32.7	0.5	0	0	23.2	37.6	2.2	4.2	0	0.1	2.2	0.8
	3.6667	0	0	0	43	0	0	29	0	0	23.4	0.6	0	0.1	4.3	23	0.6	0	0	0.9	1.7	0.5
	3.8333	0	0	0	28	0	0	15	0	2.3	25	0.9	0	0	2.2	6.1	2.1	0	0	0.5	0.3	17.4
	4	0	0	0	28	0	0	0	0	0	43.5	1.9	0	0.2	0.3	0.9	0	0	0	0.5	0.6	36.9
	4.1667	0	0	0	31	3	0	0	0.2	0.6	43.1	4.3	8.3	1.2	1.7	1	2.7	0	0	0.8	0	3.1
	4.3333	0	0	0	2	0	23	0	0.3	0	10.3	41.3	36.6	0.5	1	1.7	15.8	0	4.1	1.5	1.2	0.6
	4.5	0	1	2	0	0	43	0	0	0	0.8	38.5	10.5	19.4	2.1	0	0.9	0	5.7	4.4	0.7	0.7
	4.6667	0	0	0	0	0	32	0	0	1.4	0.7	37.9	8.4	33.6	2.9	1.9	0.4	0	30.5	32.5	0.5	1
	4.8333	0	0	0	0	0	36	0	0.1	0.5	0	26.8	0	8	1.7	0.1	2	1.6	15.4	0	5.1	1.2
	5	0	0	0	0	0	9	0	0.1	0.9	0.3	23.6	0	36.7	0	2.5	5.7	0	0	0	0.4	0.4
	5.1667	0	0	0	0	0	3	0	3.3	3.5	1	2.5	0	26.7	9.2	2.3	4	0	0	1	7.1	1.2
	5.3333	0	0	0	0	1	0	0	7.5	5.1	0	1.8	0	4.3	3.7	10.3	0	3.3	0	0.3	21	0.6
	5.5	0	0	4	1	7	0	0	10.7	17.3	0	1.2	0	0	1.7	1.1	6.5	5.8	0	0	13.8	1.6
	5.6667	1	0	16	0	24	0	0	15.7	31.3	0.8	1.6	0	0	9.4	0.6	1.1	28.2	0	0.3	0	0.3
	5.8333	4	0	43	8	16	0	0	30.9	15.8	0.5	1.1	0	0	22.2	1.7	1.5	13.4	0	0.1	0.6	4.7
	6	5	13	49	2	0	0	0	0	12.4	0.4	0.3	0	0	9	2	0	12.1	0	0.7	0	37
	6.1667	0	9	44	0	0	0	1	0	21.2	0.7	1.2	0	0	1.8	0.8	1.6	23.9	0	0	1.3	38.4
	6.3333	0	11	44	0	0	0	0	0	0.6	0.5	2	0	0	2.2	27.5	2.4	0	0	6.9	0.9	1.8
	6.5	0	17	12	7	0	0	20	0	0	0.4	2	0	0	2.4	26.5	1.3	0	0	8	2.3	0.4
	6.6667	0	4	0	1	0	0	15	0	0.3	2.5	2.4	0.1	0	0.5	50.1	0.3	0	0	39	0.6	0.7
	6.8333	0	0	0	0	0	0	1	0.4	0	24	7.8	0	0	1.6	53.5	0.2	0	0	25.9	0	0.6
	7	0	0	0	0	0	0	0	0	2	40.3	2.5	0	0	3.7	23.1	8.6	0	0	0.7	1.7	0.3
	7.1667	0	0	0	1	0	0	0	0	0.4	22.7	0.8	0	0	0.8	0.1	21.7	0	2.3	0	0	2.3
	7.3333	0	0	0	2	0	0	0	0.4	0.7	1.5	2.5	3.1	0	8.8	0	31.7	0	0	0.3	4.9	0.6
	7.5	0	0	0	0	0	0	0	0	0.3	0.8	1.8	41.8	0	18.5	0	26.3	0	0	0	4.9	0.1
	7.6667	0	0	0	1	0	0	0	0.4	1.1	0.6	2.9	4.7	0	14.7	0	27.1	0	1	0	1.3	7.6
	7.8333	0	0	1	14	0	0	1	0.3	1.7	0.3	49.3	0	1	2.9	0	39.7	0.1	0	0.3	0.6	0.1
	8	6	1	1	44	0	0	0	16.2	0.2	0	15.3	0	0	0.9	0	37.9	1.6	0	0	1	0.5
	8.1667	29	5	0	44	4	0	1	15	0	0	5.8	0	18.5	2.5	0	35.2	11.5	0	0.1	0.3	0.6
	8.3333	40	0	0	17	39	24	15	0	0.8	0.3	3.3	0.1	0	3.9	0	7.1	14.3	0.9	0	3.5	1.9
	8.5	4	0	0	5	39	42	42	0	0.3	1.3	0.2	0	0	7.4	0	2.2	0	0	4.8	0.1	1.5
	8.6667	1	0	0	1	30	20	10	0	1.1	0.4	1.7	0	0	44.1	0	0.7	0	0	26.3	8.8	4.5
	8.8333	0	0	0	1	33	0	42	0	0.7	1	1.5	0	0	21.8	0	0.2	0	0	0.1	9	12.8
	9	0	0	0	0	11	18	19	0	0.7	0.9	1.1	0	0	20.7	0	1.9	0.1	9	0.1	19.4	47.4
	9.1667	0	0	31	1	0	30	37	0	2	0.5	0.5	0.8	0	10.5	0	1	0.7	23.5	0	0.7	39.4
	9.3333	0	0	32	1	1	0	29	0	7.1	4.9	1.2	0	0	1.8	0.9	0.7	0	14	0	1.3	40.1
	9.5	0	0	17	1	0	0	0	0.3	15.2	34.3	1.1	0.1	0	1.4	0	0.9	0	0	0	0.1	47.8
	9.6667	0	0	4	0	0	0	0	0	42.9	52.8	1.2	0.3	0	1.5	0	0.7	0	0	0	0.1	48.8
	9.8333	0	6	1	1	0	0	0	0	13.5	7.3	16	3.2	24.3	5.6	26.6	0.6	0.2	0	0	0.1	14.6
	10	0	21	0	2	0	0	0	0	16.7	0.6	47.6	4.5	55.2	9.2	22.4	3	13.8	0	0.2	0.1	14.1
	10.1667	0	13	0	0	0	0	0	0.4	2.6	0.7	12	7.3	5.8	1.8	26.1	0.4	8.2	0	6.9	2.9	11.9
	10.3333	0	0	0	0	0	0	0	0	0	0.2	1.5	0	0	7	4.9	0.8	0.1	0	17.8	6.8	2.3
	10.5	0	25	0	11	0	0	0	0	2	0.3	1.5	0	0	13.6	0.8	1	0	0	25.8	50.3	0.6
	10.6667	0	25	2	39	0	0	0	4.9	0.1	0.5	2	0	0	20.9	1.8	0.9	0	12	2.6	23.1	1.7
	10.8333	0	8	0	39	0	0	0	1.5	2.5	0.5	1	0.2	0	3	2.4	30.3	0	2	0.4	1	1.3
	11	12	27	0	47	0	0	0	0.3	24.2	0.6	0.4	0	0	45.4	1.3	37.4	0	0	0.1	0.4	1.4
	11.1667	32	31	3	11	7	0	0	0.1	27.9	1.8	8.1	2.9	0	53.7	2.7	25.3	0	0	0.1	0.5	1.1
	11.3333	50	9	6	2	29	0	2	0	2.3	17.3	31.7	7.3	0	18.3	17.5	2.2	0	0	0.1	5.7	4.8
	11.5	8	0	20	2	1	1	28	0	2.5	9.3	23.2	0.4	0	1.5	51	3.8	2	0.7	1.5	7.5	3
	11.6667	0	4	2	2	0	0	48	6.1	0.7	0.7	0.5	0	9	0.7	12.5	0.6	4.3	0	2	0.7	8.6
	11.8333	0	0	0	2	1	0	37	42.3	2	0	1.4	0.2	0	0.5	0.3	2	2.7	0	4.6	0	11.5
	12	1	0	0	38	10	0	0	5.7	10.2	1.3	2	1.1	38.3	2	1.5	2.2	1	24.1	1	0.6	0.1
	12.1667	0	0	6	48	15	0	0	0.2	32.7	3.3	45	15.1	0	22.7	5.9	0.9	0.2	15	0.8	2.3	6.3
	12.3333	0	1	54	53	48	31	1	2.2	38	60.3	38.9	33.3	0.9	57.8	20	26.1	7.9	0	3.8	1.7	22.3
	12.5	32	27	62	58	46	19	1	1.6	34.2	61.6	59.1	60.1	37.9	51.3	30.3	40.4	28.2	17.6	1.3	19.5	65.5
	12.6667	56	31	51	54	42	3	37	49.1	7.6	59.6	57.1	85.8	71.8	29.9	49.9	18.7	43.5	46.4	48.5	23.1	47.1
	12.8333	43	33	53	55	56	44	59	49.9	23.2	71.9	41.7	54.6	24.3	46.9	42.7	2.3	55.7	8.2	41.1	38.7	39.7
	13	41	22	62	53	48	28	48	61.6	39.1	65.2	53.1	45.9	47.6	27.1	44.1	28.2	58	39.6	51.1	22.7	68.6
	13.1667	15	43	65	47	43	49	48	54.9	24.6	66.7	45.1	53.1	56.5	56.4	38.6	27.6	56.1	52.4	20.5	31.7	57
	13.3333	46	9	60	51	34	65	48	17.3	48.5	71.8	36	24.3	38.9	54.6	64.8	29	58.9	9.5	61.1	47.7	40.8
	13.5	25	27	38	38	32	24	22	38.6	36.5	68.3	1	22.4	40.7	36.7	45.9	22.8	63.9	53.7	20.8	2.9	14.8
	13.6667	24	21	45	1	60	24	43	63	10.2	62.2	2.5	9.4	64.7	13	2.3	50.3	68.6	37.8	47	2.2	5.6
	13.8333	17	16	35	2	57	0	47	49.9	4.9	61.8	31	0.8	50.4	7	1.4	31.1	55.9	21.4	67.7	1.9	6.8
	14	44	29	1	0	41	0	3	49.1	5.4	64.6	44.4	0.1	36.1	1.8	35.2	2.9	14.5	18.7	59.5	29.2	7.5
	14.1667	41	51	2	1	57	0	0	53.8	6.3	44.9	33.5	0.1	0	3	45.3	0.6	64	3.2	95.2	47.1	19
	14.3333	56	42	1	2	35	2	1	61.6	25.9	62.4	55.5	3.1	0	15.7	48.2	0	40.4	52	57.3	52.9	51
	14.5	33	20	9	6	10	48	0	58	40.6	76.6	51.3	1.6	0	56.2	46	20.1	59.4	26.6	46.2	28.8	42.6
	14.6667	31	18	50	33	2	4	0	63.7	6.1	54.4	42.2	3.8	3.6	53.9	70.8	11.7	16.8	31.6	26.5	2.6	38
	14.8333	0	37	61	50	0	57	1	45	33.4	49.5	2.6	43	46.4	62	41.2	0.7	49.6	18.2	2.7	0.4	9.1
	15	0	41	60	60	1	52	0	66.2	26.3	63.1	1.2	38.3	58.2	33.5	21.5	0.4	38.5	53.1	0.6	1.2	49
	15.1667	0	23	55	60	9	46	5	61.7	0.1	68.2	0.2	53.1	62.3	26.9	1.9	9.3	63.5	55.4	2.5	34.2	43.8
	15.3333	5	21	40	66	51	20	29	33.7	1	49.4	17.1	76.1	51.8	61.2	5.9	28.4	56.8	42.8	15.6	62.6	56.3
	15.5	12	34	55	54	69	37	42	3.2	2.2	21	23.2	46.2	57.5	30.2	6.4	32.5	43.7	39.8	8.6	34.7	38.7
	15.6667	32	26	40	42	44	43	24	0.4	7.3	2.9	36.8	28.5	51.5	16.9	0.8	41.3	6.9	16.8	0.7	40	27.3
	15.8333	38	37	41	38	60	15	44	2.3	1.8	2	50.5	35.8	67.1	37.7	4.5	27.6	63.2	23.2	25.3	67.9	5.9
	16	29	30	32	46	51	50	59	2.8	2.2	0.1	19.6	13	73	31.2	23	38	51.9	38.6	28	53.6	8.3
	16.1667	35	16	55	38	59	25	46	0.8	0.7	53.7	33.8	65	64.9	18	54.7	29.1	39	34.1	46.1	47.7	1.4
	16.3333	19	24	40	45	53	0	64	45	2.5	51.8	36.2	37.4	60.8	1	60.2	18.6	26.5	53.8	61	38.8	2.4
	16.5	20	13	43	31	21	1	64	39.9	31.8	75.6	5.8	58.8	64.2	0.7	57.5	19	11.2	50.8	6.7	41.6	14
	16.6667	36	27	43	46	51	0	69	58.8	45.5	67.2	0.5	69.6	52.6	2.5	57.5	49	5.6	19	76.1	59.2	19.9
	16.8333	27	33	39	45	34	7	45	55.3	27.1	61.4	1.4	8.5	67.6	0.2	57.9	48.9	1.4	18.2	80.5	69.7	12.3
	17	43	32	49	39	29	0	32	59.9	32.6	58.9	0	46.4	57.3	1	58.1	22.3	1.8	0.1	55.8	64.9	39.8
	17.1667	53	22	55	33	26	1	25	40	39.9	64.9	0	59.7	49.9	0	26.1	33.8	4.2	0.5	53.8	28.5	59.3
	17.3333	50	29	38	24	47	8	46	46.9	47.1	66	0.2	54.4	49.2	11.3	36.9	32.7	0.4	0	92.8	46	21.1
	17.5	38	15	29	41	23	54	37	50.7	32.7	68.5	0	28.6	40.5	40	28.5	18.5	0	0	48.4	46.6	50.2
	17.6667	43	0	45	4	34	26	33	44.4	44.2	48.4	11.8	28.2	51.5	3.2	57	30.9	6.3	0	38.2	8.9	53.4
	17.8333	1	0	15	35	38	44	25	27.1	19.2	59	24.6	39.6	50.5	3.3	49.2	11.8	0.1	3.1	29.3	47.1	1.6
	18	59	0	30	34	22	44	31	62.6	25.8	58.6	36.2	52.4	56.9	0.6	49.6	1.3	4.3	0.2	66.9	59.7	0.9
	18.1667	28	19	43	37	34	50	15	47.1	43.6	64.5	60	43.7	21	0.8	30.9	0.2	1.4	2.1	62.9	67.6	0.2
	18.3333	44	39	50	24	51	39	64	25.1	13.6	63	34	36.7	0	0.5	39.8	1.3	3.3	15.9	41.8	44.4	0.4
	18.5	52	4	6	28	32	48	64	56.8	32	54	51.2	45.6	0.2	47.8	57.5	4	20.1	25	53.3	37.2	0.3
	18.6667	37	7	2	7	66	44	23	64.3	46.4	62.2	40.8	14.9	0.3	41.3	51.8	0.1	38.8	33.6	40.1	57.8	0.3
	18.8333	17	1	0	47	24	24	31	62.4	45.5	65.7	55.2	46.6	0.6	73.7	59.7	3.9	40.4	46.4	66.6	19	0.1
	19	0	1	1	26	26	37	38	26.7	49.9	55.6	33.2	56	0.2	39.4	42.3	0.3	40	32	52.5	56.4	0.4
	19.1667	0	0	0	42	39	64	40	26.9	23.9	65.3	20.7	61	1.3	5.6	46.2	9.6	29.2	4.6	59.4	48.2	1.1
	19.3333	0	0	0	31	30	20	6	63.2	0.7	69.3	23.6	17.2	0.3	39.4	38.8	3.2	25.2	14	11.5	38.9	0
	19.5	0	1	1	6	2	35	0	25.5	18.2	55.2	39	24	0	53.1	50.4	4.2	60	0	37.1	38.3	1.3
	19.6667	0	0	0	0	0	37	0	27	5.4	62	30	35.6	0	17.9	44	26.6	56.3	0.1	43.2	50.7	0
	19.8333	0	0	2	0	1	11	0	40.2	19.2	60.4	26.3	20.9	2.8	20.5	45.5	11.4	7.6	0.3	52.6	25.5	0.6
	20	0	4	0	0	0	35	0	33.1	8.4	61.7	35.2	48.6	0.5	8.8	39.7	0.2	0.2	0.6	29.6	1.3	0
	20.1667	0	1	0	0	0	37	0	35.2	12.3	53.9	20.1	41.4	51.6	45.7	4.3	1.5	2.6	0.1	12.6	0.1	0
	20.3333	0	0	5	0	0	27	0	17.7	14	67	20.3	48.1	40	17.3	0	0.4	0.3	0.2	0	0.2	2.2
	20.5	0	3	1	4	0	39	0	1.9	28.6	61.2	1.5	28.3	58	13.6	2.5	4.2	0	0.9	51.7	0	0.8
	20.6667	0	2	1	0	0	39	0	3.2	43.4	66.2	0.8	20.6	61	20.9	1.2	0.9	0	1.2	62.1	0.4	10.3
	20.8333	0	25	4	0	0	23	0	0.1	20.2	62.2	0.8	2.2	37.8	28.5	0.2	7	0.1	0.1	50.8	0.3	1.5
	21	0	25	26	0	0	31	2	1.8	31.6	65	2.4	1.3	55.1	2.5	4.5	0.5	0	0	45.6	7	0.8
	21.1667	0	22	38	3	0	5	0	5.4	45.5	62.8	0	0.8	50.6	3.1	1.7	2.4	0.8	0.5	9	0	0.1
	21.3333	0	4	40	5	1	46	0	1.4	29.1	69.4	4.2	0.5	52.8	1.5	0.6	0.1	0.1	2.6	19.2	1.5	0.5
	21.5	0	6	41	1	4	29	0	11.9	22.9	56.5	1.5	1.5	10.5	5.1	8.6	16.1	0	2.5	4.9	0	20.6
	21.6667	0	7	13	1	18	30	2	33.9	49.8	58.4	0.3	2.2	29.9	1.5	23.9	27.9	1.6	15.6	1	2.7	20.5
	21.8333	0	7	0	5	58	39	22	8.2	18.3	66.9	5.2	11.9	19.2	1.9	9.2	8.1	0	13.2	1.2	9	59.4
	22	0	15	2	14	42	41	8	1.3	32.6	55.3	0.9	0.2	58.8	12.4	0.9	3.6	24.6	34.9	0.2	50.7	23
	22.1667	19	16	7	64	29	0	19	7	37.2	56.5	2	1.7	24.5	29.7	1.6	0.4	9	46.9	0	35.8	21.1
	22.3333	18	25	40	13	33	0	10	4.3	39.9	59.3	7.6	1.7	0	58.9	7.8	0.1	38.4	41.7	1.1	28.4	35.8
	22.5	24	29	49	39	45	0	19	27.2	18.5	69.6	11.5	3.2	0.1	51.3	35.9	8.3	37.2	31.5	2.1	29.9	12.6
	22.6667	25	34	38	52	41	0	15	39.7	37.7	49.4	23.9	0.4	0.1	8.4	40.4	8.6	30.2	41.7	1.6	14.1	32.6
	22.8333	19	33	46	38	34	0	33	25.9	41.6	45.4	14.3	19.8	0.6	39	17.2	34.2	11.8	51.1	10.6	0.6	2.6
	23	15	23	49	40	47	0	13	39.4	55.4	34.9	41	43.5	0	55.9	1.4	11.8	18.7	16.5	41.6	0.2	51.5
	23.1667	0	17	30	36	52	0	0	41.7	33.7	1.5	40.1	33.7	0.3	39.4	55	45.4	38.6	0.2	55.4	0.6	34.1
	23.3333	0	35	32	35	40	0	0	49.4	12.4	0.8	39.7	45.8	0.6	31.6	45.9	41.2	58.2	0	44.7	0.2	17.4
	23.5	0	11	42	28	26	0	0	27.8	19.9	26.2	28.7	40.1	2.4	38.6	56	17	27.2	0.1	77.6	7.3	48.4
	23.6667	0	54	67	7	32	14	1	31.5	51.2	13.1	32	53.3	32.6	52.3	68.3	60.2	49.8	0	23.6	9.2	32.8
	23.8333	0	24	21	2	15	22	0	47.7	19.9	5	31.6	45.7	61.8	64.5	40.9	17.4	40.9	0	53.2	39.8	47.6
	24	0	19	56	5	45	27	0	39.7	1.2	4.8	30.9	64.5	51.4	55	28.9	17.5	56.7	6.2	45.4	42.2	50.5
	24.1667	0	44	59	2	13	43	0	67.4	2.9	20.7	21.9	52.9	49.3	44.5	45	47.9	57.6	27.7	28.3	64.9	22.5
	24.3333	9	26	36	2	0	0	0	30	0	0	29.3	15	18.2	31.3	33.6	26.6	47.1	44.9	12.5	45.8	7.7
	24.5	46	34	45	0	1	0	0	47	15.7	0.7	22.1	40.5	18.5	53.8	47.9	29.4	17.6	45.2	31.8	20.9	59.3
	24.6667	47	36	46	12	0	0	0	44.2	1.8	1.2	9.3	58.8	46	30.8	37.6	28	9.4	11.1	55.6	0.6	41
	24.8333	28	16	43	26	0	0	0	23	5.6	0	26.8	20.7	40	32	36.8	15.3	47.9	0.4	11	0.3	41.7
	25	47	22	62	32	0	0	0	32.3	2.7	15.8	34.9	0	40.8	34	36	30	48.7	0.6	54.4	0	25.6
	25.1667	53	30	56	64	5	0	0	25	25.1	58.5	53.5	28.7	4.8	10.3	48.1	31.5	52.5	0.2	27.7	0.3	7.4
	25.3333	48	25	48	58	34	0	0	27.1	31.6	42.2	46	16.9	0	1.8	58.5	35.5	25.8	0.2	5.2	0.4	1.3
	25.5	59	18	19	36	33	0	1	35.1	35.8	21	14.3	0	0	1.8	31.8	8.6	49.5	0	0	0.1	1.2
	25.6667	26	4	17	40	49	0	1	43.1	46	0.6	34	0	0	2.8	53.2	36.5	22.2	0	0	0.9	0.1
	25.8333	28	0	1	34	22	0	0	20.1	11.9	0.5	8.7	0	0	1.2	22.4	52.6	36.5	0.1	0.2	1.5	1.4
	26	42	0	0	15	1	0	0	48.1	2	0.2	1.5	0	0	7.3	35.4	51.8	49.2	0	1.1	0	0.5
	26.1667	15	14	0	51	0	0	0	41.3	9	1.4	2.1	0	0.1	13	21.4	29.1	20.3	0	0.1	0	1.1
	26.3333	43	0	0	0	0	0	0	38.2	6.4	0.9	2.8	0	1	0.6	17.8	45.3	10.6	28.9	1.8	0.5	0.5
	26.5	62	1	0	1	0	2	0	13.6	7.6	1.8	0.3	0	0	2.2	20.2	30.9	1.9	0.2	0.3	0.4	6
	26.6667	1	0	12	1	0	4	1	0	20.7	0.7	0.4	0	0	3.3	0.9	5.1	2.2	0	1.8	17	21.2
	26.8333	0	2	1	1	0	0	1	0	34.7	0.1	0.1	0	0	0.4	0.4	1.4	5.7	0.1	1.9	16.6	38.4
	27	0	11	0	0	0	0	21	0	2.3	0	7.2	0	0	3.3	0	1.1	0.6	0.3	0.7	25.3	41
	27.1667	0	11	0	1	0	0	49	0	4.6	2.3	3.7	0	0	1.4	0.9	1.4	4.2	0.2	0.5	0.6	8.1
	27.3333	0	10	0	0	0	0	12	0	7.1	0.2	1.1	0	0.1	0.6	2.9	0.7	3.2	0	8.1	0	2.2
	27.5	0	1	0	0	0	0	23	0	5.6	0.2	0.3	2.6	0	19.7	1	0.9	3.1	0	32.4	0	1.7
	27.6667	0	0	0	1	0	0	1	0	7.8	0	3.1	15.3	0.7	34.9	0.6	3.6	2.4	0	20.6	0	0.9
	27.8333	0	0	0	0	0	0	0	0	2.9	0.6	3.1	34.9	0	35.4	0	1.1	0.2	10	33	0	0.6
	28	0	0	0	10	0	0	1	0	0.6	1.7	21.5	29.3	16	30.3	3.5	14.7	1	15.6	12.1	0	1.3
	28.1667	0	0	3	17	2	0	0	0	1.2	7.1	25.1	45.9	55	39.6	1.7	1.6	23.8	28.8	2.5	2.1	0
	28.3333	0	2	41	22	12	0	0	0	0.6	6.3	12	12.8	60.4	25.5	0	0	23.4	4.6	17.7	0.4	0.2
	28.5	0	7	42	21	37	26	0	0	0.6	28.3	2	0	42.6	2.5	1.1	3.1	38.8	0.2	2.1	1.1	8.3
	28.6667	0	14	55	1	28	44	0	0	6.2	19.3	2.1	0	54.4	0.9	8.4	17.3	14.1	0	2.8	0.6	1.8
	28.8333	0	28	62	0	7	34	1	0	4	0.2	2.8	0	54.9	1.1	19.8	18.1	0.3	0	0	0.7	1.9
	29	0	32	46	1	2	14	0	0	0.6	0	0.2	0	34.3	2.7	0.2	19	0.9	0	1	0.2	3.8
	29.1667	0	51	2	1	6	36	0	0	0.7	0.2	0	18.4	44.1	0.8	0	15.2	1.3	0	1	2.6	10.4
	29.3333	0	26	0	0	0	20	0	0	1.2	0.2	3.2	13	1.9	2.2	0	1.3	3.3	0	0.4	0	7.5
	29.5	0	48	1	0	0	19	0	2.2	4.4	0.1	0	0	0	0	0	0	0.6	0	1.1	0.2	0.9
	29.6667	0	34	0	0	0	1	0	18.4	0.5	0	1.5	0	0.8	1.4	0	0	2.6	0	0.2	2.4	1.7
	29.8333	0	16	0	0	1	0	0	0	1.2	0	1.4	0	0.2	2.2	0	0	1.1	2.1	0.7	1.7	0.1
	30	9	6	0	1	0	0	1	0	0.3	0.5	1.2	0	0.3	1	0	0.5	0.6	0	2.2	37.4	0.7
	30.1667	3	0	0	0	1	0	18	0	1.6	0	7.1	0	0.4	0	0	0.4	1.4	0	0.2	29.5	16.5
	30.3333	0	0	0	0	0	0	38	0	1.8	3.9	1.4	0	0.1	11.3	0	0.7	3.6	0	7.6	50.5	31.1
	30.5	0	0	0	12	0	0	4	0	0	36.9	1.5	0	0.2	26.8	0	0.3	13.3	0	20.3	1.3	41
	30.6667	0	2	0	17	0	0	6	0	1.5	52.1	2	0	0.1	28.9	0	3	20.2	0	23.3	15	44.6
	30.8333	0	0	0	0	0	0	12	0	0.2	41.7	0.7	18.7	0.7	27.5	0	0.3	24	0	9.6	37.9	11.5
	31	0	0	0	1	0	0	39	0	1.3	6.7	2.8	2.8	0.2	8	1.8	1.7	54	1.9	1.6	27.4	3.7
	31.1667	0	0	2	1	1	0	19	0	7.8	0	21.4	0	2.1	1.7	7.3	0.9	34.4	8.9	1.1	3.4	0.2
	31.3333	0	0	37	1	19	0	0	0	13.8	0	37.7	0	1.7	2.9	21.8	1	4.2	10.1	1.4	0	2
	31.5	0	2	33	1	11	0	0	0	19.1	0.2	43	0	19.3	1.6	3.5	3.2	1.3	0	0.8	0.8	0.1
	31.6667	0	0	0	0	0	0	0	0	39.3	0.2	14.2	0	29.8	1.4	0	24.4	0.4	0	0.5	1.2	1.6
	31.8333	0	9	0	0	22	0	0	0	54.2	0.4	1.9	0	39.5	2.5	0	48.2	0.3	0.4	4.5	0	1
	32	0	36	6	0	5	0	0	0	35.6	0.1	0.9	0	0	1.2	0	23	0.3	0	0	0.7	2.8
	32.1667	0	32	0	1	0	0	0	0	23.8	0	0.7	0	0	3.9	0.4	38	0.3	0	2.6	0.7	2.3
	32.3333	0	13	1	0	0	0	0	41.8	5.8	0	0.2	0	0	7.5	0	32.9	0	0	0	0.5	1.2
	32.5	9	40	0	0	0	0	0	17.6	1.4	0.6	1.7	9.5	0	58.1	0	18	0.2	0.1	16.1	2.5	1.2
	32.6667	8	10	0	1	0	2	0	20.2	0.8	0.4	0.1	11.1	0	25	0	3.7	0	0	23.2	1	2.9
	32.8333	0	7	2	12	0	1	0	16.8	0.1	15.7	2.4	19.6	0	18.5	0	1.9	0.7	0.1	10.4	2.2	5.9
	33	0	1	1	32	0	1	0	17	1.6	28.8	4.8	0	0	46.1	0	0.7	0.1	13.4	8.5	0.3	33.7
	33.1667	0	0	13	16	0	29	0	0	0.3	9	0.5	0	0	21.4	0.9	2.2	2.8	37.8	1.2	1.6	22.5
	33.3333	0	1	11	43	0	13	0	0	4	0.4	1.6	0	0	4.8	0	0.5	0.5	30.3	0.6	9.2	4.8
	33.5	0	1	0	24	0	4	0	0	0.8	0.3	0	0	2.7	4.2	0	0.5	0	0	1.9	45.2	1.1
	33.6667	0	0	0	6	0	11	0	0	1.6	0	25.9	0	0	0.8	0.7	4.1	0.2	0.2	1.6	23.9	0
	33.8333	0	0	0	1	0	0	0	0	0.1	0.2	16.9	3.1	0	0.2	0	0.1	0.7	0	1.3	17.4	0.3
	34	0	0	0	0	0	0	5	0	17	0.2	22.4	7.2	0	0.9	0.4	1.1	0	0	1.1	1.4	0.1
	34.1667	0	2	0	0	0	0	17	0	0.3	0.1	26.4	11	0	1.4	7.2	11.6	2.7	0	1.4	0.1	0.1
	34.3333	0	16	1	0	11	0	14	0	3.2	0	3.8	16	0	0.9	7.3	35.4	0.4	0	0.6	1	2
	34.5	0	9	0	2	32	0	10	0	7.4	0.2	1.5	0	0	1.8	21	39.6	10.3	0	11	0.6	5.2
	34.6667	0	5	0	0	22	0	19	0	17.2	1.2	0.8	0	0	24.4	28.2	19.5	10.4	29.2	13.4	0	8.5
	34.8333	0	1	0	0	38	0	15	0.8	24.2	0.4	0.6	0	0	62.3	11.6	2.1	0.4	0	23.9	3.7	3.4
	35	2	0	2	1	35	0	0	1.8	4.1	17.6	2.7	0	0	48.8	0	1.6	0	0.8	1.4	3.6	2.5
	35.1667	2	0	21	2	3	0	0	0	0.9	21.6	0.8	0	0	29.5	0	2.4	0.4	0	0.3	0	2
	35.3333	46	10	49	12	0	0	0	0	1.2	5.5	1.6	0	20.2	23.3	0	1.4	0.4	0	0.1	0.2	8.2
	35.5	12	0	1	41	0	0	0	0.1	0.6	1.1	1.9	0	43.2	4.6	0	0.6	0.5	0	6.3	21.6	12.9
	35.6667	0	0	0	62	0	0	0	0	3.1	1.3	18	0	1.3	3.9	0	1.3	0.1	0.1	2.7	14.6	12.1
	35.8333	0	12	0	15	0	0	0	0	17.5	0.9	38	5.1	1.2	3.4	0.1	8.1	36.1	5.3	19.4	18.5	4.8
	36	0	9	2	0	0	0	1	0	33.8	3.3	23	11.7	0	14.1	32.9	42.5	1.9	20.5	0.6	1.3	1.3
	36.1667	0	11	31	12	15	3	8	0	5.9	26	4	58.3	0	41.9	7.6	37.8	0	5	7.6	0	1.2
	36.3333	0	13	51	61	31	38	43	13.9	32.1	10.9	40.8	52.1	0.2	44.3	8.8	19.4	3.8	4.4	27.6	0.3	2.5
	36.5	17	33	62	35	26	27	0	37.1	49.7	34.7	50.5	49.9	1.3	51.6	0.2	6.2	6.5	12.1	27.2	45.5	42.6
	36.6667	17	44	59	55	47	1	42	32.1	54.6	54.6	50.8	30.8	37.9	57.6	10	43.9	12.5	25.6	60.7	15.5	42.1
	36.8333	56	22	60	38	52	1	68	57.1	39.3	54.2	47.4	35.8	59.2	48.5	45.5	34.9	44.4	41	65.8	25.4	35.7
	37	64	29	62	4	47	42	17	44.2	36.1	45	36.3	74.6	45.8	32.1	58	28.5	61.4	1	60.2	13.4	48.8
	37.1667	56	24	55	5	38	34	29	46.8	47.1	62.1	39.2	49.9	0	47.7	43.2	41.6	38.6	40.8	55.8	66.7	15.5
	37.3333	33	13	60	1	15	47	38	23.7	6.5	42.4	48.7	57.5	0	4.5	59.2	34.7	63.2	13.4	51	44.4	5.7
	37.5	39	26	63	11	3	55	59	28.7	38.2	59.9	13.5	38	0	41.6	67.2	7.5	49.4	5.4	21.4	5.9	5.6
	37.6667	59	33	61	51	0	0	5	48.9	34.4	49.2	24	0	23.9	21	57.6	47.9	45.4	9	74.3	3.1	55.9
	37.8333	46	25	55	51	1	41	18	34.4	5.4	46.4	37.9	0	56.4	55	38.9	52	58.8	10.3	81.6	24.8	62.6
	38	34	35	54	66	2	2	45	55.7	0	30.3	3.1	21	70.3	31.5	7.1	15.7	56.3	40	52	58.6	11.5
	38.1667	2	18	49	64	34	0	44	25	0	51.6	2.1	30.4	53	41.6	64.6	43.5	49.1	24.2	56.8	48.9	41.9
	38.3333	64	18	41	43	39	0	27	32.9	0.9	59.9	4.6	19.5	0	25.4	29.1	25.5	53.5	4.8	62.2	33.8	49.6
	38.5	49	49	58	57	61	0	37	62.4	0	59.5	46.6	64.7	0	8	16.8	31.3	40.5	0	59.8	63.3	13.7
	38.6667	52	29	31	49	62	21	8	43.2	1.1	25.5	52.5	72.5	0	40.7	16.6	24.4	44.5	2.8	104.3	9.2	29.9
	38.8333	43	26	53	54	57	33	6	63.8	57.3	3.7	49.1	28.9	0	48.4	56.3	19.6	39	21.5	70.1	0	0.6
	39	0	47	62	62	63	39	26	50	44.8	1.4	27.1	61.1	0	41.7	54.3	42.1	9.9	43.2	63.4	12.7	46.1
	39.1667	0	25	53	41	51	27	37	61.2	36	2.2	36.8	26.4	16.3	13.6	56.4	37.5	32.8	16.2	98.2	58.5	59
	39.3333	0	11	43	42	33	27	46	49.8	54.6	3.8	45.6	29.2	26.6	2.6	52	35.6	5.4	6.4	98.4	35.7	24.4
	39.5	0	37	43	49	57	59	36	54.2	56.9	41	47.6	48.1	58.8	4.6	54.9	47.8	1.7	10.6	22.9	46.9	34.3
	39.6667	2	28	52	31	49	21	0	57.2	34.5	64.4	53.8	56.4	68.8	31.5	54.5	38.2	15.4	34.3	69.9	41.8	43.8
	39.8333	26	36	51	19	58	0	33	19.6	11.2	54.5	42.4	60.1	57.2	3.5	54.9	52.6	0.7	42.1	23.8	34.2	27.8
	40	50	37	50	41	24	51	29	3	24	58.5	26.8	40.2	69.3	1.1	64.3	52.6	44.3	15.3	58.1	47	0
	40.1667	43	27	46	34	27	40	2	2.6	53.2	59.4	62.2	51.5	25.6	0.8	44.6	32.3	17.4	8.9	34.3	30.9	27
	40.3333	50	23	45	35	42	60	1	0.9	22.4	53.1	44	27.5	31.4	2.7	47	48.3	34.1	3	1.8	46.5	50.5
	40.5	32	35	49	34	48	27	0	4.8	53.2	67	57	18.3	65.2	1.7	20	16.7	58.1	49.2	1.3	61.1	42.8
	40.6667	51	44	59	47	50	45	3	1.3	48.4	46.7	65.7	72.3	59.9	0.1	5.4	5	47.3	27.2	0.2	11.8	18.4
	40.8333	42	18	37	55	51	31	0	1.1	41.4	54.7	41.7	55.5	26.4	33.1	1.4	21.4	0.9	42.3	0.4	2.2	32.8
	41	51	46	60	46	28	24	0	3.5	46.1	37.3	48.9	29.1	51.7	42.2	3.8	1.1	35.7	51.7	2.1	2	27.9
	41.1667	43	33	56	35	61	25	0	5.4	33.3	47.1	53	17.7	65.2	11.9	2	0.1	58.5	36.8	0.2	0.8	22.6
	41.3333	62	5	53	57	46	19	6	8.7	36.2	57.4	34.4	24.3	54.3	49.1	0.1	1.2	52.7	39.2	0.3	4.7	37.9
	41.5	31	5	37	44	50	45	11	38.9	26	60.9	31.2	0.5	68.6	34.1	0.4	0	0.9	31	3.8	0.2	33.3
	41.6667	37	13	7	31	54	29	2	53.6	33.8	38	10.6	0	64.4	59.2	3.7	2.4	26.7	33.9	0	0.7	5.4
	41.8333	30	15	0	50	47	18	1	52.3	0.3	38.3	46.9	0	30.4	52.5	1	0	26.7	30.9	0.7	2.1	2.1
	42	59	44	1	56	47	47	1	59.2	1.2	38.5	44.6	0	66.1	52.1	8.4	0.1	18.7	27.8	8.1	5.8	1
	42.1667	10	43	0	27	35	33	3	46.7	1	54.9	27.1	0.3	45.1	59	0.4	0	0	41.9	32.2	17.6	1
	42.3333	39	21	0	47	36	51	9	58.8	0.1	8.7	34.8	0	56	46.4	3	0.5	29	48.8	19.4	52.1	1.1
	42.5	34	18	0	41	57	21	47	43.3	0.5	1.4	21.4	0	42.8	28.9	5.8	0	1	41.8	45.6	44.3	0.4
	42.6667	41	9	1	40	57	33	1	52.4	3.3	0	39.9	1.3	55.4	22.7	2	0	0	5	19.1	15	0.8
	42.8333	32	31	0	40	41	40	15	49.6	5.3	1.6	7.5	0	63.5	43.5	20.9	0.1	0	2.8	42.7	29.2	5.2
	43	22	14	5	10	35	36	38	43.1	0	0.4	0.2	0	13.3	44.1	39.5	0.4	0	19.7	75.9	55.4	2.9
	43.1667	21	9	5	0	50	23	35	42	1	0.8	0.1	25.5	0.4	53.3	49.2	2.4	0	46.8	16.6	43.1	1.6
	43.3333	58	25	28	0	52	55	53	47.9	0.5	0.6	0.2	37.9	0.1	39.7	39.2	0	0	10.4	53.6	31.5	2.6
	43.5	42	44	49	0	7	24	3	46.6	3.2	3.7	0.2	46.1	3.7	64	39.8	0.4	1.3	1.9	42.9	53.3	1.3
	43.6667	49	14	60	0	1	56	27	52.9	0.3	1.3	0	41.2	0	54	42.5	1.4	1.1	21.4	63.7	41.6	15.7
	43.8333	10	24	42	0	1	47	39	37.9	4.8	0.1	0	27.1	42.1	56	42.3	0.1	0	20.7	49.3	16.8	1
	44	0	24	50	1	0	32	69	60.4	1.4	0	1.8	40.7	63.1	46.7	43.1	11.5	0.9	16.8	27.3	58.4	0.7
	44.1667	0	17	52	0	9	25	1	30	1.3	5	0.5	24.5	40	58.3	40.7	30.6	0	3.9	14	39.6	2
	44.3333	0	32	37	0	51	38	12	48	1.3	7.2	2.1	21.6	44.5	25.9	36.2	0	1.3	4.9	54.7	14.7	3.1
	44.5	0	28	49	12	57	22	34	45.7	0.8	30.2	0	35.9	38.7	5.9	42.8	0	0	38.8	46.8	54.5	1
	44.6667	0	30	20	18	48	27	45	33.5	0.5	21.2	2.1	64.3	46.4	1.5	45.3	2	0.8	21.2	29	43.5	18.3
	44.8333	0	23	3	1	38	0	19	25.1	2.6	0.3	0.8	47.8	35.8	1.3	44.6	0	0	8	48	16.1	18.8
	45	0	30	0	3	44	0	18	9.9	16.4	0.2	0.3	50.9	28.7	0.8	21.6	0.2	0	1.2	35.1	50.8	0
	45.1667	0	26	1	0	21	0	40	0.3	16.5	0	1.6	52.3	46.8	0.7	28.1	0	2.6	8.8	63.4	4	46.9
	45.3333	0	24	1	2	26	0	15	0	49.9	0	13.3	34.5	0	0.1	17.4	0	0	9.5	33.8	17.6	37.8
	45.5	0	46	0	5	3	0	2	0	39.3	2	27.5	5.8	0.1	0.7	32.7	0.1	0	18.9	43.1	41.3	26.4
	45.6667	0	20	2	16	0	0	1	0	30.2	3.9	32.2	39.2	28	6.2	37.3	0.1	1.4	22	20	49.9	3.2
	45.8333	0	21	14	0	23	0	6	0.2	10.2	25.5	42.1	37.1	38.6	0.8	23.9	0.5	0	23.6	3	19.1	2.7
	46	0	24	31	0	51	0	0	0.2	1.8	41.3	42.7	31.2	30.4	1.2	33.6	12	4.1	17.2	1	0.2	0.9
	46.1667	2	37	52	0	39	0	0	0.1	1.4	61.7	22	11.5	41.7	7.6	24.1	48.6	23.9	31.3	3	0.5	1
	46.3333	6	37	56	1	53	1	0	0.6	29.4	29.1	2.4	9.6	20.4	1.1	34.4	31.1	23.1	27.9	0.6	0.3	0
	46.5	5	28	53	5	41	0	0	14.6	18.4	49.3	1.6	0.4	20.3	14.7	27.1	20.3	21.8	36.6	1.4	0	36.6
	46.6667	11	22	55	21	38	2	3	45.9	0	50.4	0.2	0	0	36.5	42	39.2	52	20	0	10.3	47.5
	46.8333	50	25	44	35	40	31	1	23.1	32.9	48.5	1	0	0	56	19.9	17.1	53.5	35	0.4	1.5	40.6
	47	58	27	59	39	56	51	0	44.6	26.4	46.5	1.9	0	6.4	27.2	44.6	31.1	41.9	8.7	15.6	0	40
	47.1667	39	15	45	57	40	0	0	44.8	46.9	50.9	0.5	1.1	48.1	52.8	35.6	11.9	59.7	3.8	27.5	1.6	17.9
	47.3333	35	38	49	41	3	37	0	18.8	35.6	55.4	0.8	1.2	0	30.5	32.9	58.5	48.6	8.8	52.1	0.1	17.6
	47.5	10	24	58	25	1	25	11	51.7	31.4	53.7	1.2	0	0	28.7	37.5	31.9	50.3	12.2	66.6	0.8	0
	47.6667	32	27	48	46	38	55	39	50.3	35.8	44.9	1.6	0.7	0	43.8	27.4	25.1	40.5	21.2	63.9	2.3	38.4
	47.8333	54	25	40	28	37	41	22	31	29.7	54.6	0.3	11.2	3.9	12.2	18.1	32.1	48.7	7.1	55.8	0.1	32.9
	48	49	22	41	61	51	40	0	40.5	41.6	55.3	26.3	39.4	63.6	44.7	29.9	21.5	37	35.4	86.7	0.5	23.6
	48.1667	48	38	63	48	10	38	33	17.9	5.5	35.2	25	40.9	49.2	25.6	51.3	37.7	50.6	32	47.7	24.6	31.7
	48.3333	54	10	52	40	1	0	41	40	18.6	51.6	15.4	40.3	45.7	2	47.1	53	66	35.4	38.3	45.9	27.1
	48.5	40	28	51	44	0	0	0	10.6	16.8	38.3	28.9	38.3	37.5	11.8	42.9	35	58.9	16	24.2	26.8	6.7
	48.6667	24	32	49	32	0	0	0	28.3	9.4	49.5	30.1	42.7	47.2	8.7	34.4	28.6	44.5	38.4	18	36.9	19.2
	48.8333	47	17	39	29	4	0	0	39.4	16.5	25.1	23.9	24	37.3	20.1	39.4	25.6	54.5	15.3	15.2	45.5	29
	49	25	12	59	31	19	0	0	40	28.4	60.6	35.8	47.1	14.7	21.8	36.2	33	42.7	45.9	32.2	51.3	29.8
	49.1667	63	26	48	14	49	0	0	36.7	23.9	40.2	25	33.8	0.2	13.9	38.6	32.5	25.9	21.1	25.3	39.9	26.6
	49.3333	11	37	59	2	40	0	0	23.2	28.6	51.4	15	0.9	0.1	44.7	50	46.6	57.6	13.2	35.1	39	35.7
	49.5	17	25	45	1	11	0	0	22.5	26.5	48.5	4.1	16.9	0	9.8	38.9	52.5	49.6	0	22.9	14.6	27.9
	49.6667	1	19	18	0	0	0	0	41.2	18.7	46.4	3.2	0	0.7	1	32	35.6	58.7	0.5	19.1	25.5	17.8
	49.8333	0	32	18	2	2	25	2	63	1.6	58.8	0.3	0	0	0.1	44	26.8	55.6	6.3	0	24.2	3.7
	50	0	11	1	3	2	10	0	50.4	0.3	51.3	0	0	0.5	0	37.2	45.2	56	22.7	0	32.7	4
	50.1667	0	13	0	2	1	0	2	49.1	2.8	48.3	1.7	0	1.3	0	28.1	16.4	54.6	0.1	0	6	2.9
	50.3333	0	18	0	0	0	0	4	39.3	0.5	24.3	7.5	1.7	4.6	0	49.2	47.3	63.3	5.2	2.3	3	1
	50.5	0	13	9	1	1	0	6	47.4	0.4	4.3	18.6	0	32.4	17.1	14.5	31	45.1	14.8	0	2.7	0
	50.6667	0	4	2	9	1	0	4	45.5	1.2	0.6	51.7	0	24.7	3.9	1.2	47.5	46.9	0	0	33.2	3.1
	50.8333	0	15	0	15	0	0	1	23.1	1.2	2.4	18.5	0	42.5	0.8	3.1	25.9	51.8	16	0.6	0.2	0.6
	51	0	8	0	41	1	0	0	8.8	0.5	2.6	1.5	0	22.8	0.2	0.3	12	2	8.2	14.4	3.7	4
	51.1667	0	31	0	35	0	0	0	1.9	11.9	0.4	0	0	0	0	0.1	3.4	0	1.5	33.6	7.5	11
	51.3333	0	42	1	22	1	0	0	2	0.9	3.9	0	3.2	0.1	0.2	3.7	9.7	0.1	0	25.3	0.7	49.4
	51.5	0	43	1	1	1	0	1	1.8	0	1.3	0	33	0	1.1	2.7	20.4	0	3	0	2.2	12.6
	51.6667	0	38	2	1	0	0	0	1.6	0	17.4	0.1	30.1	0.1	0	0.5	5.1	1.1	0.3	0	0	0.5
	51.8333	0	49	3	0	28	0	1	2.1	1.2	35.4	0	0	0	0.3	3.3	0.6	0	0	0	1.5	0.4
	52	0	18	18	0	46	0	1	1.3	3.3	46.4	0	14.6	0	1	37.4	1.5	0.4	0	0	35.2	0.2
	52.1667	0	3	51	0	36	0	3	4.2	0	41.7	0.3	0	0	2.3	9.9	42.2	0	14.9	1.1	28.5	1.4
	52.3333	0	2	30	0	48	0	8	0	0	34	0	0	0	0	0.8	3.6	0	11.3	0	2.2	4.8
	52.5	21	6	38	2	49	0	29	20.1	0.3	10.4	0	0	0	4.6	2.3	0.1	38	0.3	27.9	0	35.5
	52.6667	39	1	54	0	31	0	31	7.9	6.7	0.4	1.4	0	0	12.8	1	0.2	5.4	0	2.3	0	8.5
	52.8333	22	1	21	0	1	0	3	2.2	14.3	0.3	0	0	0.3	39.2	2.8	2.7	0	23.9	0	1	1
	53	5	0	2	0	0	0	44	1.5	39.4	0	0	0	22	28.4	0	1.6	0	7.6	1.5	0.2	0.3
	53.1667	1	0	1	26	25	0	27	1.2	37.8	0.6	0	0	5.4	24.8	6.9	4.1	0	0.5	0	2.5	0
	53.3333	0	0	0	6	2	0	9	1.7	46.6	0.1	0	0	0	13.7	13.7	2.7	1.2	0	0	0	1.1
	53.5	0	1	0	0	1	9	4	4.7	23.5	0	0	0	0	4.1	1.2	2.2	0.3	0.3	0	4.2	48.1
	53.6667	0	0	0	0	0	0	1	1.7	31.1	0.4	14.2	0	0	1.3	1.8	0.3	0	2	7.7	6.7	2.8
	53.8333	0	0	0	0	0	34	3	1.4	14.4	0	1.1	0	0.1	0.9	0.2	6.6	0.9	0.6	22.1	0	2
	54	0	2	0	0	0	6	2	0.8	4.2	0.4	3.2	0	0.2	2.2	0.9	22.4	23.5	0.2	34.3	0.6	0
	54.1667	0	5	1	0	0	31	0	2.1	1.9	3.6	1.3	16.7	0	2.5	0.2	45.8	3.3	0.3	43.1	0	1.5
	54.3333	0	3	0	0	0	0	0	4.7	3.3	11.2	0	8.2	0.1	2	16	8.6	0	23.6	0	4.4	4
	54.5	0	2	5	7	0	0	1	1.9	0.5	0.3	0	0	0	0.8	1.2	1.4	0	1.6	0	0.2	1.6
	54.6667	0	1	0	36	0	0	1	0.7	0.8	0.4	0	0	0.3	3.2	17.9	0.6	0	0.4	0	1.4	25.6
	54.8333	0	1	0	15	0	0	0	1.9	1.5	0.3	0	0	0.2	0.1	9.4	1.3	0.6	0	0	0.7	36.7
	55	0	1	0	4	11	0	0	0.3	0	0.4	0	0	9.9	11.1	0.7	0	0	21	0	0.1	12.9
	55.1667	0	0	0	0	41	0	0	20.3	3.5	0	0	0	28.5	40.4	0.9	18.7	0.2	22.6	1.6	0.3	0
	55.3333	0	0	1	2	24	0	6	35	12.9	0.7	0	0	0.2	37.7	2.5	18.3	0.8	0.1	0	12.4	0.5
	55.5	16	0	14	0	3	0	1	22.2	9.8	0.4	2	0	0	40.1	5.6	0.9	5.6	0	0	10	0.1
	55.6667	42	0	10	0	1	0	0	12.2	0.9	0.4	0	0	0	31.4	13.5	2.5	0	0	4	0.1	1.1
	55.8333	0	0	0	1	0	0	0	2.3	3.5	0	0.2	13.6	0	1.2	1.2	0.9	0	0.9	48.4	0	1.8
	56	0	1	0	2	0	0	4	1.1	0.4	1.2	0	35.4	0	0.5	1.1	14.7	0	39.2	0	4.1	1.2
	56.1667	0	4	0	1	0	0	0	0	1.5	28.1	0	22.5	0	1.6	0.7	0.6	0	0.6	0	28.8	0.9
	56.3333	0	18	0	1	0	0	0	1.2	3.9	12.3	0	0	0	0.2	3.1	0.6	0	0	0	18.3	1.3
	56.5	0	22	0	0	0	0	2	2	3.8	3.1	0	0.3	0	0.7	2.4	1.7	0	0.4	0	0	0.1
	56.6667	0	35	0	0	0	0	3	3.5	2.7	0.6	0.3	0	0	1.2	3.2	22.4	2.8	0.1	27.6	0	17.5
	56.8333	0	17	1	1	0	0	1	1.1	18.6	0.5	18.5	0	0	0	4.4	8.4	4	0	10	0.2	37.6
	57	0	12	0	3	0	0	1	1.9	18.5	1	11.6	0	1.3	1.8	0.7	0.3	4.6	7.6	0	0.6	37.8
	57.1667	0	42	0	4	1	23	1	5.3	56.7	0.2	9.5	0.9	26.4	0.1	0.5	0.1	0	0.4	0	0	3
	57.3333	0	29	3	25	0	35	11	6.7	19.4	1.3	0	0	41.6	0	32.3	0.4	0	6.5	0	0.4	0.9
	57.5	0	18	8	46	2	32	21	47.7	47.4	0.7	0	0	33.9	0	18.3	11.6	0	11.8	0	1.2	0.2
	57.6667	0	30	0	25	0	30	51	52.5	35.1	0.1	0	0	34.5	1.1	6	4.7	0	0	2.2	0.5	0.8
	57.8333	0	15	0	5	6	0	53	22	15	2.1	0	0	17.5	0.1	8.5	5.9	1.7	4	10.1	21.3	0.9
	58	0	4	0	0	44	0	10	1.3	1.3	0.5	0	0	38.4	2.3	0.9	0.7	0	0	0	0	2.1
	58.1667	0	0	0	2	9	0	28	0.6	0.3	11.2	0	3.4	26.2	29.8	0.5	1.2	0.1	1	0	0	0.6
	58.3333	0	0	0	0	42	0	33	1.3	0.4	8.7	0	0.2	1.5	12.1	1.5	3.3	3.4	0.4	0	0	0.9
	58.5	0	0	2	0	40	0	59	0.6	3	0.5	0	14.5	1.3	44.3	1.6	0.3	2.3	37.8	0	0	0.7
	58.6667	0	1	1	1	12	0	41	2.2	1.2	1.3	0	0	0	9.4	0.9	2.9	0	0.3	0	2.8	3
	58.8333	0	0	20	0	0	0	41	0.1	0.8	0.3	0	0	0.6	0.8	0.7	3.9	0	0	0	0.4	0.6
	59	0	0	10	1	0	0	9	4.9	1.4	0.5	0	0	0	1	5.3	10.2	0	0.9	9.6	0	1.2
	59.1667	14	0	1	0	1	0	1	1	8.2	1.2	0	0	0	0	4.6	15.6	0	0.6	8.5	0.5	7.3
	59.3333	7	0	0	41	0	0	0	9.7	1.5	1	0.5	0	0.2	0.6	11.3	13.6	1	0.4	0	0	8.7
	59.5	10	5	0	36	0	13	0	17.4	42.7	8.7	6.9	4.3	0	5.6	7.5	2.1	4.5	0	0	0.5	0
	59.6667	0	0	2	4	0	0	1	2.3	39.4	15	0.7	1.9	0.7	1.6	18.7	2	1.4	1.2	0	0.4	0.2
	59.8333	0	0	24	2	3	0	0	1.5	7.6	9.3	0	0.7	1.6	0	1.8	1.1	0	33.7	0	0.4	1.7
	60	0	15	32	3	51	0	0	42	3	0.2	0	0	6.2	0	3	0.7	1.1	19	0.4	14.8	4.9
	60.1667	0	3	63	38	50	0	3	17	0.4	0.6	0	0.5	0	5.6	1.7	0.1	0	0.2	23.8	6.9	40.7
	60.3333	0	10	47	53	41	1	17	39.4	17.3	7.2	51.9	19.3	1.1	30.3	4.8	19.7	12	7.7	2.6	5.9	50
	60.5	28	26	59	46	59	58	28	52.7	37.3	12.7	24.5	46.6	29.9	31.3	11.6	30.3	40.1	47	0	13.3	24.1
	60.6667	40	10	35	56	28	64	2	48.2	38	31.5	0	0.8	0.1	19	27.1	30.3	15.9	0.4	16.4	0	3.6
	60.8333	30	22	60	51	28	57	43	47.1	21.2	43.3	1.4	46.5	3.9	0.3	20.3	18.2	6.8	0.5	7.5	11	2.4
	61	46	35	64	55	2	22	13	51.5	31.2	43	20.6	46.1	16.6	30.5	41.5	8	10.6	0	48.1	0	3.3
	61.1667	17	45	55	56	1	0	45	38.9	1.1	28	6.8	29	62	44.3	18.2	29.9	0	3.1	67.7	0	41.1
	61.3333	34	47	49	50	4	2	25	17.9	0	64.1	0	15.5	27.9	62	2.5	23.7	0	2.1	51.9	9.9	63.3
	61.5	19	32	56	53	45	0	8	1.7	0	44.2	0	25.6	10.6	41.7	4.7	7.1	0.3	61.2	24.1	2.1	54.1
	61.6667	50	38	54	45	41	14	3	9	33.9	41.4	1.5	30.1	5.4	21.6	12.3	7.2	0	5.4	0	1.9	46.8
	61.8333	30	35	52	1	36	56	2	0.8	40.4	0.8	20.8	6.8	0	0	36	35.5	7.5	0	0	16.6	14.5
	62	0	11	4	2	53	55	5	7.9	45.7	1.1	37.9	71.1	0.3	0	30.7	24.9	6.7	6.9	0	0	10.3
	62.1667	0	32	1	5	28	21	11	35.9	36.4	3.3	27.9	55.4	40.4	0.1	53	0.4	0.9	0	0	2.2	0.3
	62.3333	18	40	1	37	5	8	39	46.4	0	0	4.2	61.8	0.3	1.7	19.5	0	1.9	0	0	0.4	1.5
	62.5	17	41	5	52	0	0	29	47.7	0	8.4	2.8	11.1	12.5	0	2.5	0.2	5.7	1.2	27.1	0.3	3.3
	62.6667	51	24	7	41	1	0	34	41	8.4	17.5	0.3	19.5	0.1	24.6	1.6	18.1	40.3	0	0	11.9	2
	62.8333	53	35	26	47	22	0	50	39.6	20.9	53.7	2.6	12.5	0	51.6	1.6	17.8	49.3	3.2	1.2	0.9	3.3
	63	33	38	44	57	45	9	40	35	25.5	57.6	3.9	10.6	3.4	43.7	44.6	0	9.6	10.2	0	0	19
	63.1667	23	33	62	49	52	24	15	46.4	44.9	45	0	0.1	12.2	38.7	44.4	0	52.6	8.7	0	0	12.5
	63.3333	48	29	56	53	52	60	58	45.1	29.3	46.8	52.3	14.4	0	58.2	6.3	37.8	43.6	0	1.2	6.2	3.1
	63.5	38	39	34	51	37	49	37	40.3	4.1	29.5	11.9	18.1	1.6	58.7	5	5.8	37.6	0	0	0	10.6
	63.6667	52	50	45	53	61	31	42	43.6	3.7	51.5	23.7	1	0.7	43.1	12.6	13.6	55.2	13.4	0	1.5	25
	63.8333	22	24	55	54	40	64	54	30	44.2	40.8	39.7	0.2	0	45.9	31.5	0.1	55	29.3	30.4	0.2	17.1
	64	43	6	35	23	42	60	23	48	9.8	35.8	30.5	0.9	10.6	19.7	2.1	16.8	7.1	4.4	24.1	37.7	19
	64.1667	58	0	53	36	56	33	27	22.9	36.1	58.8	54.9	8.2	12.9	23.2	0.9	26.6	3.6	0	38.3	48.4	2.7
	64.3333	34	1	50	10	39	45	67	13.4	10.7	57.7	35.6	17.4	0.1	9.3	3.8	33.1	1.1	0	50.4	44.1	0.2
	64.5	48	0	45	33	45	55	60	1.1	0	33	5.2	41.5	0.1	18.5	16.4	18.9	2.2	0	54.7	28.8	4.3
	64.6667	33	0	54	47	32	12	8	1.8	0	51.5	0.1	30.3	6.7	43.7	46.3	23.3	0.2	2.9	40.1	6.9	3.9
	64.8333	51	0	58	31	47	59	16	3.5	0	46.5	32.6	17.2	49.2	3	57.9	51.9	1.4	15	33.2	7.6	4
	65	11	1	52	47	37	60	17	35.6	0	24.8	46.8	40.2	58.7	0.2	38.2	30.8	1.6	44.9	15.5	0.4	5.2
	65.1667	57	26	61	47	26	68	37	0.4	0	50.3	40.5	21.4	47	0.2	38.5	12.1	2.6	57.4	0	3.6	2.4
	65.3333	42	4	26	35	34	43	42	1.6	0	37.9	33.3	76.5	58.9	0.1	23.7	3.7	13.2	52.3	0	21	15.6
	65.5	33	16	55	23	30	50	25	1.1	0	27.6	19.3	39.2	21.7	0.1	4.6	0.2	0.9	38.9	0	54.9	27.4
	65.6667	12	22	19	44	63	55	33	27.8	0.8	60.4	25	50.8	0.4	0	2.3	0.1	1.4	4.2	0	22.8	58.8
	65.8333	52	16	0	33	60	35	9	61.6	0	27.9	46.8	50.2	0.4	0.6	3.1	0.2	2.8	0	0	48.1	55
	66	44	24	4	45	32	65	24	50.9	0	62.8	36.1	68.1	0.4	0.3	20.7	3.6	10.4	0	0	20.5	31.8
	66.1667	32	4	29	34	22	69	7	28.7	0	41.4	15.8	44.4	0.4	0.6	43.6	0	40.1	0	0	31.4	12
	66.3333	48	0	66	38	26	53	19	39.4	4.8	51.8	38.5	11.4	2.8	0.4	41.8	0.2	51.4	1.3	21.8	32.7	3.1
	66.5	15	2	56	32	37	52	29	41.7	13.4	13.9	54.2	33.1	0.1	11.4	30.2	0.3	21.7	0	7.3	56.4	0.5
	66.6667	17	0	61	34	53	58	35	33.7	15.8	0.7	41.8	44.6	0.7	50.8	29.9	0	47.2	0	43.1	36.7	4.5
	66.8333	0	0	59	45	30	61	38	31.6	29.5	1.2	25.9	20.1	0.4	21.7	26	0.1	34.9	0	46.6	51.9	6.1
	67	0	1	60	47	53	51	9	9.5	42.1	0.4	14.7	53.5	5.9	42.2	13.2	4.8	36.7	1.6	57.7	30.3	4.8
	67.1667	0	0	54	50	48	48	0	63.8	48.4	1.2	42.1	59.9	0.7	36.1	11.8	12.9	41.1	29.3	12.5	47	0.3
	67.3333	0	0	37	10	26	36	4	39.2	3.2	5.6	23.2	16.3	11.4	39.8	12.7	23.3	12.8	54.3	1	16.6	22.1
	67.5	0	0	56	1	5	35	2	47.1	3.2	0.4	43.7	23.4	17.9	14.3	33.2	1.5	0	15.4	1.1	1.7	9.4
	67.6667	0	0	54	0	0	36	0	33.4	2.6	2.9	28.7	39.2	52.2	21.2	3.5	0.7	0.7	0	4	1.9	32.9
	67.8333	0	0	48	0	1	41	0	22.9	0	6.7	8.9	26.2	52	40.1	0.9	0.4	0.2	0	0.2	2.8	46.4
	68	0	31	33	0	0	14	0	1.5	0	0.5	9.7	20.9	52.3	6.7	0	1	0.3	0	0.5	0.7	25.6
	68.1667	0	11	34	8	0	0	0	0.6	0.1	2	0.2	41	49	1.6	2.4	0.4	1.3	0.1	0.7	0	39.5
	68.3333	0	28	2	24	0	0	1	3.5	0	0.6	1.5	25.2	29.3	2.6	0.7	19.2	0.1	1.5	1	7.4	20.4
	68.5	16	19	18	0	0	0	1	2.1	1.2	4.7	6.8	33.6	63.2	0.3	1.7	3.6	0	0	4.6	3.7	10.4
	68.6667	30	23	62	1	0	40	3	0	0	0	0.8	4.7	32.9	7.2	4	0.1	1.5	0	1.6	20.2	50
	68.8333	43	31	55	12	0	50	0	3.7	0	1.9	8	0.3	52.5	0.7	1.2	1	0	0	1.1	28.1	23.6
	69	33	10	55	25	0	62	1	11.7	0	9.9	1.5	1.3	53.4	0.7	2.9	0.6	0	0	25.7	2.2	38.2
	69.1667	24	1	53	39	0	48	2	8.7	1.2	17.1	18.5	1.2	46.7	2.5	9.1	7.3	1.5	2.3	35.6	1	1.1
	69.3333	43	0	60	19	0	37	0	42.6	0	11.4	1	0.4	58.1	3.9	0.1	0.7	0	0.3	31.9	4.5	1.6
	69.5	35	0	56	0	0	35	2	39	0.2	0.3	36.5	0.1	39.5	2.7	2.4	4.3	1.9	0.7	12.6	26.2	0.9
	69.6667	40	0	59	1	0	0	7	38.6	0	5	6.6	0.1	28.2	21.3	3.3	15.9	0.9	0.5	46.4	18.8	0.7
	69.8333	27	2	55	0	8	0	8	27.9	5.5	4.4	17.2	1	27.9	12.1	1.1	29.9	4.1	27.1	46	0.9	0.3
	70	55	1	60	2	25	19	49	37.7	2.2	6.2	1.9	3.4	42.1	0.3	2.1	47.5	1.2	5.1	18.1	2	5
	70.1667	26	4	40	6	42	63	13	28.6	0	42.9	38.6	18.2	3.1	4	5.4	37	1.7	0.8	0.8	10.2	19
	70.3333	26	4	69	12	40	45	45	21.3	10.5	41.7	39.4	3.5	49.7	8	23	32.9	8.6	1.6	3.3	53.1	0.8
	70.5	38	5	53	2	50	78	28	36.3	8.8	46	46.7	4	15.2	30.8	2	26.6	4.1	20.9	0.5	38.3	0.1
	70.6667	1	4	52	10	25	59	19	42	5.5	42.7	26	35.1	31.4	50	0.6	6.4	19.8	25.5	26.1	55.7	14.7
	70.8333	23	27	63	31	41	27	38	29.7	0	45.6	25.7	57.1	0.3	43.2	5.7	36.8	31.9	51.5	52.1	57.9	29.6
	71	49	16	52	58	51	12	21	4.4	1.1	44.2	7.2	52.8	0.1	14.4	2.5	15.4	49.1	5.5	44.2	42.1	44.1
	71.1667	3	36	55	42	43	0	13	2.9	0	37.8	1.4	43.9	0.4	33.7	5.1	10.8	44.4	12.3	37.4	41	28.1
	71.3333	7	47	45	24	33	0	32	3.3	0.9	47.2	2.7	47.9	0	41.6	16.6	1.1	17.3	0.1	59.4	49.6	16.8
	71.5	0	33	3	33	42	2	21	2.2	19.2	41.7	4	36	18.8	27.7	21.5	0.9	45.7	0.2	95.5	14.5	49.1
	71.6667	0	26	39	15	51	9	5	1.5	1.9	34.2	0.7	35.8	0	60.1	47.6	9.4	34.4	17.1	76.2	46.7	19.1
	71.8333	0	27	2	31	41	1	0	0.6	0	47.9	13.1	53.7	0	59.7	24.2	45.5	39	24.5	37.2	45.1	20.2
	72	0	30	11	59	54	59	0	17.5	13.2	51.3	18.1	58.3	0.3	40.2	58.9	48.2	52.4	23.3	65.5	51.8	1.1
	72.1667	0	31	64	37	27	70	0	23.2	35.2	38.1	24.5	22.4	0.3	53.2	38	21.3	45.3	34.2	17.2	42.9	2
	72.3333	0	12	55	33	40	30	0	22	46.9	33.6	27.4	7.4	1.3	22.7	23.2	31.4	61.1	38	38.6	23.6	5.5
	72.5	0	16	59	46	2	0	0	27.3	27	56.3	0.7	34.6	8.4	8.5	24	30.2	52.9	29.8	89.9	29.8	2.4
	72.6667	6	28	61	43	24	26	4	31	27.7	43.7	1.5	35.6	0.2	2.5	42.9	46.8	56.8	41.7	44.4	60.3	6.9
	72.8333	15	30	41	20	39	5	1	40.8	11.1	43.5	2.8	50.2	47.3	2	40.5	24.5	63	35.9	63.3	45.6	1.3
	73	0	0	0	0	0	0	0	38.4	43.9	57.2	3.8	43	77.8	12.6	41.1	20.4	35.5	38.9	42.4	39	3.8
	73.1667	0	0	0	0	0	0	0	33.4	46.7	45.8	3.3	20.1	59.4	1.2	43.2	34.6	47.6	36.6	43.6	5.5	5.8
	73.3333	0	0	0	0	0	0	0	17.7	32.2	37.5	4.2	12.1	47.7	0.3	33.9	28.7	55.9	15.1	12.4	13	1
	73.5	0	0	0	0	0	0	0	43.8	46.2	49.8	3.2	39.4	27.8	2.3	52.6	37.4	63.1	1.6	17	1	7.7
	73.6667	0	0	0	0	0	0	0	39.2	47.5	39.7	4.3	10.4	21.3	1.7	49.2	28.8	46.8	0	39.6	2.2	27.3
	73.8333	0	0	0	0	0	0	0	16.6	42.3	22.1	2	0	41.5	0.3	38	53.5	56.1	0	18.3	0.3	42.4
	74	0	0	0	0	0	0	0	24.5	45.9	49	3.4	0	4.6	0.4	25.8	44.4	37.5	0	0	0	32.4
	74.1667	0	0	0	0	0	0	0	9.4	49.8	39.9	22.7	0	0.5	8.2	59.7	12.2	2.3	0	0	0.4	49.5
	74.3333	0	0	0	0	0	0	0	0	17.9	57.5	44.1	0	0.5	5.8	46.1	3.3	0.2	0	0	1	30.1
	74.5	0	0	0	0	0	0	0	0.3	29.2	26.3	44.9	0	0.6	0.7	48.1	0	0	0	0.7	1.8	12.2
	74.6667	0	0	0	0	0	0	0	1.5	21	25.3	0.1	0	0.2	0.9	53.9	0.3	3.8	9.3	1.1	0.7	13.7
	74.8333	0	0	0	0	0	0	0	0.3	39.1	1.7	0.1	0	0	0.2	38.5	2	3.6	36.8	0.1	6.3	47.1
	75	0	0	0	0	0	0	0	7	34.7	1.5	0	0	0	0.6	43.8	1.6	2.1	36	0	0.3	51.7
	75.1667	0	0	0	0	0	0	0	1.6	47.4	0.2	0.1	0	0	2.4	25	0.2	0	28.4	0	0	17.7
	75.3333	0	0	0	0	0	0	0	0.7	31	0.2	0	0	0.1	0.7	23.2	0	0	0.6	0	0.7	9.3
	75.5	0	0	0	0	0	0	0	1	30.4	0	0	0	1.7	0.8	39.8	0	0.3	12.6	0	0	0.1
	75.6667	0	0	0	0	0	0	0	0.5	22.4	1.7	0	0	0	0.3	37	0.9	0.7	0	0	1.1	1.3
	75.8333	0	0	0	0	0	0	0	2.2	1.3	0.6	0	0	2.9	2.5	8.9	4.8	0	0	0	16	3.3
	76	0	0	0	0	0	0	0	3.4	3.1	8.1	0	14.4	0.7	12.8	2.9	27.3	0.7	0	0	2.7	1.7
	76.1667	0	0	0	0	0	0	0	0.1	1.2	5.7	0	33.6	0.5	39.3	0	3.7	0.1	0	0	0.8	0.9
	76.3333	0	0	0	0	0	0	0	1.7	0.2	0.2	2.4	0	0	40.8	0	0.8	24.9	0	0	0.7	19.4
	76.5	0	0	0	0	0	0	0	1.1	5.2	2.8	3.5	0	0.7	40.9	0	0.9	21.5	0	0.2	1.8	5.7
	76.6667	0	0	0	0	0	0	0	0.4	0.6	0.8	1.4	0	0	39.6	0	4.9	0.1	0	0	0.3	1.2
	76.8333	0	0	0	0	0	0	0	5.7	3.2	0.8	0	0	0.5	32.5	0	2.9	0	1.7	0	0.2	4.5
	77	0	0	0	0	0	0	0	35	11.6	9.5	0	0	19.3	4.2	2	1.7	0.3	0	0.1	0.6	4.2
	77.1667	0	0	0	0	0	0	0	35.7	20.1	0.8	0	0	33.8	4	0	3.3	0	0	7.3	0	2
	77.3333	0	0	0	0	0	0	0	17.9	2.5	1.1	0	0	53.8	0.6	0.9	0.2	0	0	43.5	3.9	0.9
	77.5	0	0	0	0	0	0	0	2.6	0.8	1.2	0	0	56.9	0.1	0	0	0	0	0.8	23.1	5.4
	77.6667	0	0	0	0	0	0	0	1.6	6.2	0	0	0	31.7	0.4	0	0	4	4.9	13.5	36.5	38
	77.8333	0	0	0	0	0	0	0	0.7	5	0.5	0	0	50.1	0	0	0	0	0	0	26.9	24.6
	78	0	2	1	32	0	0	1	1.2	22.5	0.8	0	0	9.5	0	0	2.7	0	0	0	0.2	26
	78.1667	0	26	0	7	0	0	0	1.3	1.5	1.9	0	0	0	3.7	4.5	1.6	0	0.6	0	0.1	10.4
	78.3333	0	21	1	6	1	0	1	2.5	2.8	2.7	0	0.1	0.5	4.9	0	2	0	0.4	0	0.1	0.7
	78.5	3	0	1	0	15	0	1	0.5	9.1	0.8	0	0.5	0.2	1.7	0	1.4	7	2.2	0	0.3	2.6
	78.6667	10	0	0	0	28	0	4	1.3	4.6	0.7	0	5.1	0.2	0.4	0	0.6	0.2	0	0	0	1.3
	78.8333	0	0	18	1	8	0	16	0.1	0.1	0	0	15.3	0	0.7	0	0.5	0	0	0	0.1	9.1
	79	0	0	25	2	20	0	32	1.2	2.8	0	0	16.9	0.1	0	0	3.1	0.1	0	0.1	3.4	2.1
	79.1667	0	0	5	1	1	0	39	2	1.4	1.1	0	0	0.2	0.8	0	8.7	0	0	0	0.8	2.1
	79.3333	0	3	0	2	1	0	45	0.5	2.4	12.2	0	0	0	4.4	0	39.6	0	5	0	0.2	0.7
	79.5	0	0	0	2	0	44	36	8.7	1.6	19.1	0	0.1	0.3	16.4	1.3	35.1	0	0.2	29.6	0.2	0.6
	79.6667	0	0	0	0	0	24	23	36	15.9	18.3	0	0	1	0.2	0	16.1	0.2	0.1	17.3	0	2.5
	79.8333	0	0	0	0	0	29	2	25.5	14.7	0.8	5.2	0	0	1	0	33.6	3.3	0.2	4.8	0.2	30.1
	80	0	0	3	10	0	6	0	28.3	3.9	0.1	22.7	0	3	0.9	5.7	20	10.6	0.2	0	0.7	0.7
	80.1667	0	0	2	30	0	17	0	6.3	1.1	1.1	11.9	0	30.6	0	8.9	2.2	8.8	15.2	0	0.4	2.5
	80.3333	0	1	0	30	0	58	2	1.1	2.1	0.1	0	0	24	1.1	34.6	2.2	10.8	2.6	0	0	0.7
	80.5	0	3	3	0	1	43	0	0	0	0	0	0	3	1.1	17.6	2.5	0	0.1	0	0.2	1.8
	80.6667	0	11	0	0	0	0	0	2	14.9	0.4	0	0	4.2	8.7	0	1	0	0.1	0	0.8	28.1
	80.8333	0	20	6	0	2	0	0	1.1	22.5	0	0	0.2	1.2	33.4	0	1	0.1	0	0	0.4	42.4
	81	0	33	27	0	10	0	0	1.1	23.2	0.1	0	3.8	0.6	46	0	1.7	0	0	0	4.6	10.7
	81.1667	0	27	44	0	30	0	0	0.7	32.7	1.1	0	0	0	50.1	0	1.4	0.3	0.4	0	7.7	8.7
	81.3333	0	13	53	0	17	0	0	1.6	11.6	1.9	0.1	0	0.1	12.3	0	0.5	0.2	2.2	0	0.4	0.7
	81.5	0	2	53	0	6	0	0	1.3	0.5	9.2	0	0	0.1	10.8	0	0.5	0	23.5	0	0	0.6
	81.6667	0	1	46	0	2	0	1	0.1	1.4	12.8	0	0	0.1	1.1	0	14.6	0	43.4	17.2	0.2	1.8
	81.8333	0	0	37	0	0	0	25	1.4	2.8	0.1	0	1	0.3	1.1	0	12.5	0.5	25.7	1.6	0	3.2
	82	35	0	9	9	0	0	28	3	0.2	0	0	0	4.2	0.3	0.8	0.2	0	2.2	0	0.8	0.7
	82.1667	11	0	2	29	1	0	24	11.3	0.9	1.6	0	0	29.5	1.7	0	1.2	0	0.8	0	1.2	0
	82.3333	0	0	0	0	0	0	19	10	27.6	0.5	4	0	25.4	3.6	0	2.1	0.9	0.3	0	0	0.3
	82.5	0	0	1	0	0	0	36	4.3	6.2	0	0	0	16.3	0.3	0	0.8	3.2	0.3	0	2.8	4.1
	82.6667	0	0	1	0	0	0	12	1.2	16.4	0	0.7	11.6	0.9	2	0	1.3	1.7	0	0.1	10.6	10.4
	82.8333	0	0	1	2	0	0	2	0.5	31.8	0.5	0	0	0.2	8.6	0	3	0	1.4	0	6.6	14.5
	83	0	0	0	2	1	0	0	0.7	16.4	0	0	0	0.1	7.6	0	16.5	0	2.7	0	0.4	31.4
	83.1667	0	2	1	9	0	0	1	10.4	24.1	32.8	0	0	0.6	8	0	37.7	0	0.1	1.6	0.1	43.6
	83.3333	0	0	2	16	2	27	0	14.5	47.6	19.5	0	0	0.5	0.6	0	18.6	0	0	1	1	14.8
	83.5	0	2	4	40	18	51	2	46.1	20.1	0.3	0.9	0	0.2	1.6	0	2	0.1	0.1	1.7	0.3	1.2
	83.6667	1	4	8	6	16	0	1	10.3	6.5	0.2	5.5	11.9	0.6	2.1	13.2	0.9	0.6	0.2	33.9	0.1	1.6
	83.8333	0	2	12	1	18	0	11	1.1	1.5	0	0	11	22.3	2.8	14.7	2.1	12	0	24.8	0.5	2.6
	84	0	4	0	0	45	0	18	0.7	0.3	0.5	0	0	2.4	0.8	0	2.5	7	8.9	0	5.9	2.6
	84.1667	9	25	3	5	20	0	22	1.8	0.2	5.2	0.4	0	0.1	45.9	0	0.3	0	0	0	9.2	3
	84.3333	32	27	21	38	45	0	48	4.1	18.7	9	26.6	12.2	2	23.8	0	26.3	0.3	0	0.2	9.6	7.4
	84.5	46	19	50	18	49	0	5	28.6	9	48	46	55.1	17.3	30.1	0	52.5	13.5	14.4	0	0.2	36.1
	84.6667	16	23	64	35	59	62	5	20.6	19.7	51.9	36.9	45.4	11.9	50.1	0	17.2	36.1	28.7	1.1	1.9	42.8
	84.8333	38	24	52	29	50	40	32	48	21.5	45	13.8	55.1	43.4	52.3	0.7	38.2	59.8	20.8	0	15.9	40.8
	85	13	20	42	2	59	10	44	43.4	34.8	61.6	1.3	66	22.7	47.5	49.4	21.2	48.4	21.9	39.3	53.6	14.9
	85.1667	0	29	48	11	54	37	66	36.6	26.9	58.5	2.5	28.3	53.9	46.8	26.9	0.2	64.9	16.8	63.9	43.8	4.7
	85.3333	0	45	54	38	43	0	29	28.5	22.3	56.6	13.4	39.6	60.5	48.5	33.5	1.1	61.5	36.3	58.3	56.7	26.8
	85.5	0	29	38	45	60	0	32	32.6	14.9	48	0	69.3	34.3	32.9	42.1	6.3	54.3	22	56.8	57.2	23.7
	85.6667	0	32	35	51	43	0	6	13	48.5	46.6	0.7	51.8	2.9	54.3	9.5	18.3	61.4	6.6	67.3	41.2	32.1
	85.8333	16	14	64	35	38	2	2	4.7	13.2	50.9	25.5	40.8	0	22.2	34.3	24	60.5	52.2	67.1	63.6	31.8
	86	3	42	49	1	24	47	0	23.6	43.9	66.3	0	48.8	19.2	64.5	42.6	10.1	55.2	53.5	67.6	29.6	36.5
	86.1667	19	13	0	1	2	41	5	1.2	25.2	56.1	0	5.4	29.1	25.3	0	0.5	30.5	39.3	46.8	40.7	16.9
	86.3333	10	18	2	2	0	48	6	10.9	44.2	45.3	0.1	2.8	48.3	47.4	34.4	52.4	62.6	49.7	56.3	48.3	1.5
	86.5	57	33	1	17	0	10	36	26	56.7	39.3	5.5	2	2.9	36.9	30.4	17	49.2	49.1	48.9	1.5	0.7
	86.6667	38	25	0	38	10	18	25	30.6	21.4	28.5	0	5.4	36.3	17.1	41.6	2.2	48.8	35	58.5	0.8	3.2
	86.8333	35	20	16	42	37	7	28	46.3	24.3	2.3	22.3	50.2	55.4	6.5	30.1	0	41.4	8.5	48.4	1.1	23.2
	87	0	26	64	6	60	0	51	29.8	12	5.3	32.3	53.7	35.7	2.3	24.3	3.1	36	0.4	17.3	3.2	25.2
	87.1667	0	39	58	16	64	0	57	33.4	43.4	4.8	65.2	70.8	65.6	4.7	53.4	23.1	49.3	4	76.8	0.9	62.4
	87.3333	0	44	60	27	56	0	15	36	48.1	13.2	23.7	50.4	46.1	16.6	45.1	11.3	62.3	14.8	51.4	0.5	54.6
	87.5	0	50	66	34	50	1	35	34.1	64.6	47.2	44.1	87.2	2	37.2	39	24.3	33.9	53.7	40.3	19.2	33.2
	87.6667	1	19	60	36	51	0	25	3.8	30.3	53.1	45.2	31.9	1.9	35.5	35.6	27.9	3.1	33.4	46.9	53.8	16.5
	87.8333	23	24	48	41	44	0	41	8.7	44.4	56.2	31.3	33.4	16	27.4	0	20	0.1	37.8	54.6	44.2	28.7
	88	32	7	57	46	34	47	61	26.4	17.6	51.3	34.7	6.6	6.1	2.3	0.7	4	2.7	32.7	91.1	38.3	54
	88.1667	41	19	46	6	46	61	23	8.9	35.5	58.6	45.3	44.4	0.9	1.2	0	26.3	0.8	9	46.5	63.7	52.4
	88.3333	45	0	45	15	32	40	21	22	20.2	58.4	8.8	25	4.3	3.1	0	36.2	1.7	0.5	47.8	46.2	36.4
	88.5	38	0	24	40	31	8	41	20.2	45.3	50.6	1.9	21.8	0.1	18.7	0	26.5	0.3	0.7	42.6	53.7	12.8
	88.6667	36	0	33	51	21	62	51	62.8	18.7	62.4	0.5	32.3	2.5	32.7	0	14.7	7.3	0	59.1	58.1	2.2
	88.8333	38	0	50	34	65	51	56	44.2	41	55.5	1.1	46	1.6	35.1	0	34.2	6.9	0	32.6	50.3	2.1
	89	38	0	19	34	35	5	12	36.3	12.9	41.8	2.1	51.3	5.5	40.5	0	35.2	47.8	0.3	65.5	36.8	0.3
	89.1667	57	1	2	46	62	0	48	32.3	1.9	58.9	14.1	58.5	18.8	37	29.8	3.3	33.5	0	35.7	51.8	0.2
	89.3333	50	1	0	37	39	0	32	58.3	1.2	49.4	43.1	21	43.6	39.7	31.5	1.8	17	1.9	18.4	58.8	1.7
	89.5	22	6	0	52	39	2	20	39.1	2	49.6	54.2	54.3	62	12.4	37.3	0.1	62.2	2	45.6	52.6	0.3
	89.6667	59	0	1	43	29	5	38	47.2	0.5	48.1	34.8	36.8	48.5	51.4	30.4	0	62.4	0	90.5	38.2	3.8
	89.8333	41	0	4	50	41	36	52	39.4	2.5	44.2	36.8	41	26.9	31.9	33.2	0	53.1	0.1	55	49.8	4.7
	90	50	0	0	60	33	10	15	59.6	1.5	56.1	37.1	34.3	41	5.1	51	0.8	37.8	3.7	61.2	30.8	1.2
	90.1667	29	3	2	54	44	59	2	48.1	0	58.3	61.3	79.4	40.9	8.2	46.2	29.4	61.4	41.7	8	36.1	33.6
	90.3333	45	6	1	52	31	58	1	61.1	0.4	39.8	25.3	72.1	54.5	5	22.3	3.4	50.6	31.7	56.6	61.2	17.6
	90.5	33	24	16	36	48	16	0	19	0.1	41.4	14	66.5	59.4	19	46.1	0	58.1	20.2	48.8	42.1	0.2
	90.6667	11	49	38	14	39	51	1	58.6	2.5	5.8	42.8	43.2	58.9	59	41	4.7	39.3	62.5	4.1	54	3.4
	90.8333	51	28	33	9	34	18	0	58	1.1	1.5	33.5	55.1	47.4	58.1	38.4	15.3	19.4	30.5	1.2	43	0.8
	91	68	48	43	54	40	35	0	53	0	0.6	28	68.4	57.8	53.3	8.2	22.5	4.5	45.4	0	17	0.8
	91.1667	54	14	40	40	47	54	1	45.5	0.3	0.5	41.8	37.2	50.1	52.4	0	54	0.5	43.8	0	2.2	4.3
	91.3333	40	22	43	27	37	19	0	48.3	0.2	1.1	15.2	80	49.2	22.8	0	41.3	4.4	1.7	0.7	1.8	15.4
	91.5	33	3	30	29	4	42	1	45.2	5.2	0.9	42.4	78.5	22.4	57.4	0	6.6	2.9	0	0.3	0.6	31.8
	91.6667	21	0	15	41	1	46	0	62	38.7	0.6	23.3	32.8	60	32.3	0	0.2	2.6	0	1.1	0.1	37.3
	91.8333	1	3	22	24	0	34	0	43.4	48.1	0.2	1.8	54.8	64.2	24.1	0	0.3	2.3	0.2	0.8	0.2	0.8
	92	0	0	0	5	0	17	1	21.4	25.9	1.9	1	49.6	45	41.5	0	5.5	1.5	0.1	0.8	5.1	6.6
	92.1667	0	0	0	5	0	43	2	4.9	44.2	0.6	2	23.8	35.2	39.5	0	6.9	0.4	0	2.5	0	1.6
	92.3333	1	0	3	6	1	47	0	4.5	3.6	12.3	0.8	68.4	52.3	56.6	0.7	14.8	20.7	4.7	0.4	0	22.7
	92.5	12	0	0	14	0	25	0	5.3	0	0.5	3.1	50.5	44.3	44.8	0	0.3	6.5	0.1	7	0	40
	92.6667	21	3	0	55	0	40	0	25.9	0	13	3.8	46.4	18.6	17.5	0	24.6	0.8	0	24.8	0	31.9
	92.8333	21	0	0	23	0	17	0	21.9	0	7	0.6	44.8	27.8	3.3	0	24.4	3.7	0	41.5	4.1	14.4
	93	0	0	0	18	0	63	1	28.1	1	62	4.2	50.6	49.2	31.1	0	1.4	21.3	0	38.9	6.1	40
	93.1667	32	2	0	16	7	51	1	52.3	0	30.1	10.4	48.4	13.6	46.3	0	30.5	22.9	0.1	39.9	39.5	19.7
	93.3333	9	6	2	21	5	8	4	48.7	0	0	23.8	58.2	1.4	2.7	0	29.8	64.1	1.2	47.1	66.1	16.6
	93.5	21	0	4	19	47	15	20	48	0	0.5	6.2	23.1	0.1	36	11.2	31.5	48	0.8	63.4	46	54.6
	93.6667	29	0	9	13	41	35	42	24.4	0	13.1	0.4	15	0	35.6	32.9	24.1	34	1.5	6.5	39.8	50
	93.8333	40	0	20	35	49	21	17	32.3	0	48.3	0.1	0.4	0.4	43.2	40.9	16.8	38.5	12.4	0	3.3	26.1
	94	47	0	42	9	19	19	39	52.9	0	58.1	2	0.6	0.1	26.7	30.7	47.2	48.9	0.4	0	0.4	15.2
	94.1667	20	0	40	17	34	0	50	62	0	61.2	0.9	1	4.5	43.2	46.6	42.5	63.6	38	0	0	64.7
	94.3333	57	1	15	26	44	0	24	57.1	0	50.7	10.8	0.1	0.1	40.4	48.8	30	23.9	13	0	0.1	38.1
	94.5	46	1	42	20	32	0	27	48.8	5.8	44.7	11.4	2	0	24.7	61.4	44.2	55	0	0	0.2	0
	94.6667	59	37	53	46	24	0	13	59.3	16.3	49.3	1.6	37.8	0.4	40.8	54	19.8	41.1	0	27.9	0	10.6
	94.8333	59	33	45	8	29	0	8	68.1	2.2	55.5	23.7	61.4	2.4	56.8	41.6	16.1	37.9	32.4	51.5	0.2	44.5
	95	41	34	48	37	23	0	62	36.2	11	45.9	40.4	47.9	4.5	50.8	54.5	19.5	41.5	55.1	30.8	0	21
	95.1667	35	43	55	35	45	0	33	52.5	17.4	44.5	28.8	68.5	34.3	51.3	52.1	10.8	14	46.6	49.8	0.5	26.1
	95.3333	35	22	33	4	35	0	15	46.6	1.5	32.2	32.1	49.7	34.5	9.3	40.8	4.5	28.5	20.2	54.8	12.5	1
	95.5	23	51	53	28	0	4	20	27.9	0	60.3	22.1	58.4	34.2	4.6	50.3	55.1	67.2	20.6	35.1	44.2	0.8
	95.6667	27	27	60	16	0	0	30	0.8	0.7	56.8	23.8	69.7	37.9	27.3	37	23.8	53.4	33.2	57.7	53.8	4.3
	95.8333	39	32	29	25	0	0	54	1.5	0	55.9	6.5	55.8	37.8	7.3	20	5.4	52.7	28.2	51.2	47.7	0.7
	96	6	12	60	66	1	0	39	4.4	0	42.2	5.6	62.9	54.5	10.3	36.1	7.5	23.3	32.8	56.7	24.6	5.4
	96.1667	52	29	57	56	0	0	35	38.5	24.7	57.5	16.3	1.9	36.3	16.5	43.6	35	59.1	7.2	34.8	58.1	31.3
	96.3333	40	27	45	49	0	0	28	27.4	48	39.4	18.1	0	30.3	21.6	44.2	28.1	50.7	50.5	18	34.4	9.3
	96.5	1	16	42	50	0	0	12	44.3	43.9	50.7	43.3	44.1	42.8	5.8	42.2	0	51.9	22.3	33.2	41.4	1.6
	96.6667	0	35	36	22	1	0	21	37.2	23.4	58.9	18.6	18.7	12.1	9.3	39.3	2.8	31	26.1	59.3	44.5	0.4
	96.8333	0	16	7	6	0	0	1	2.1	57.6	15.7	3.3	0	7.1	7.3	58.5	0	35.7	6.9	17.2	41.1	0.8
	97	0	34	56	1	0	0	0	0.3	40.8	40.2	51.3	0	1.3	7.3	50	16.9	11.7	49.3	34.5	31.7	2
	97.1667	0	37	65	2	0	16	0	1.3	50.2	56.3	25.6	0	0	49.7	49	19.3	0.3	8	5.6	52.5	3.7
	97.3333	0	44	50	2	2	40	0	0.7	50.5	52.6	53.4	0.1	3.2	21.1	54.6	8.6	25.6	1.5	0	9.3	2.8
	97.5	0	37	54	16	34	37	0	0	43	59.9	26.1	0	0.1	3.6	29.5	0	5.8	0	0	13.6	3.4
	97.6667	0	29	31	10	33	28	0	0.4	36.2	51.8	47.6	0.1	1	2.7	0.6	2	0	0.8	0	0	10.9
	97.8333	0	34	56	0	38	33	0	0	39.9	35	41.1	0	1.3	6.8	0	0	0	0.1	0	0	32.8
	98	0	36	32	1	37	3	0	0.8	48.8	43.5	28.1	0.3	3	22	0	1.1	0	0.5	0	0	47.7
	98.1667	0	23	52	3	55	34	7	0	53.8	36.2	8.9	0	0.8	8.3	0	5.1	0	0.1	0	0	33.8
	98.3333	24	14	31	2	37	0	5	0.4	29.1	46	0	0	0.2	3.3	0	4	0.6	0.4	0	0.1	16.6
	98.5	34	5	5	47	56	0	2	3.7	47.3	7.6	0	0	2.4	6	2.2	2	0	0.4	0	0.4	0.4
	98.6667	12	2	0	39	35	0	2	2.9	62.4	0.5	0.4	5.5	0	6	0	4	0.2	3	0	0	0.1
	98.8333	0	0	0	57	40	0	0	0.2	34.4	0	0	26	0.3	6.5	0.2	13.3	0	18.7	0	0.2	0.5
	99	0	0	1	32	42	0	0	1.5	37.1	0	0	30.2	13.6	12.9	0	8.5	0	46.6	0	0	0
	99.1667	0	1	1	3	9	0	0	0	22.9	0.1	0	0	57.6	18.7	0	30.4	0	47.6	0	0.3	0.1
	99.3333	0	0	1	2	1	0	1	0.2	20.5	0.1	1.6	0	40.8	4.8	0	49.4	0	16.7	0	2.5	0.1
	99.5	0	0	0	1	0	1	0	0.4	4.2	0.1	7.8	0	2.3	5.6	0	46.3	5.9	6	10.7	9.4	0.1
	99.6667	0	0	1	1	19	0	0	1	1	0.2	3.2	0	0.5	2.4	0.2	0	35.6	2.2	21.3	38.8	12.7
	99.8333	0	25	0	3	1	0	1	0.1	1	0.1	0	0	0.1	1.9	22.4	0	10.8	1.4	29.5	17.9	7.9
	100	0	3	1	0	0	0	0	0.6	0	0	0	0.1	1.9	19.6	27.2	0	6.4	0.2	8	0.6	1.3
	100.167	0	0	0	1	0	0	0	0.6	1.9	0	0	0	0.1	23.7	1.5	0	0	0	0	0	0
	100.333	0	0	6	1	0	0	2	1.9	1.4	0	0	0	0.2	2.3	0	0	0	0.4	0	0.4	0
	100.5	0	1	28	1	1	0	14	0.2	0.2	0	1.2	0	2.1	2.2	0	0	0	0	0	0.3	0.2
	100.667	0	0	29	6	0	0	39	1.3	12	17.8	5.4	0.6	1	5.6	0	0	0	0.4	0	0.1	0.7
	100.833	0	0	41	8	0	0	32	14.1	8.4	5.3	0	0.1	0.6	2.6	0	0	0	0.1	0	0.2	0.6
	101	5	0	36	0	1	0	5	35.1	1.8	0.1	0	0	0.5	1.4	0	0	0	2.6	0	0.6	2
	101.167	0	2	5	0	0	0	0	4.3	0.1	0.4	0	0	9.3	25	1.8	0	0	0	0	0.3	0
	101.333	1	1	0	0	12	23	0	0.2	2.4	0.9	0	0	41.7	34.2	0	0	0	5.3	0	0.2	2.3
	101.5	0	0	0	4	9	38	0	0	0.1	0.3	0	0.1	31.5	54.4	0	4	0	0	0	0	3
	101.667	0	1	0	1	0	0	0	0.2	2.5	0	0	14.5	43.7	7.9	0	0	0	0	0	0.1	0.1
	101.833	0	0	0	2	0	0	0	0.3	0.8	0.1	0	18.3	4.3	1.8	0	0	1.1	0.4	0	0.1	0
	102	0	0	0	0	0	0	0	0	0.4	0.5	0	7.5	31.5	1	6	0	0	0.2	0	0	6.5
	102.167	0	0	1	1	0	0	0	0	1.7	0.7	0	0	1.6	0	3.9	0	0	0	0	9.1	40.2
	102.333	0	0	0	0	0	0	0	0.1	4.7	0.4	0	0	1.2	1.4	0	0	6	0.9	0	22.9	40.1
	102.5	0	0	1	5	0	0	0	0	14.2	0.7	0	0	0	0	0.1	0	0	34.6	0	1	27.3
	102.667	0	1	1	20	0	0	0	0	0	0	0	0	0	0	0	0	0	0	16.9	0	1.4
	102.833	0	2	2	24	0	0	0	6.1	5	33.1	0	0	0.1	0.9	0	0	0	14.9	7.6	0	1
	103	0	30	0	14	0	0	0	7.1	9.4	44	0	0	0	1	0	0	0	8.2	16.6	0.2	0
	103.167	0	36	0	12	0	0	0	0.1	0.7	57.4	0.1	0	0.8	0.4	0	3.8	0	0.1	9	0	0.3
	103.333	5	37	0	0	0	0	40	0	0	0	0	0	0	0	0	5.3	0	0	0	0	0
	103.5	18	52	1	2	0	0	16	11.8	3.7	28.2	0	0	3.4	1.6	0	0	0	0.7	0.4	0	0.3
	103.667	24	25	10	0	1	0	42	2.5	1.2	1.2	0	0	1.5	1.6	0	0	0	0	0	0.1	0
	103.833	9	2	8	0	19	2	30	0	0.3	0.9	0.1	4.1	51.1	2.3	0	0	0	8.9	0	3.6	0.5
	104	0	1	5	1	44	51	1	0	0.8	0	0	3.6	3.3	1	0	0	9.2	0	0	27.9	6
	104.167	0	0	6	1	0	46	0	0.1	0.6	1.5	0	25.5	0.1	5.9	28.8	0	0	0.3	0	0.5	0
	104.333	0	0	0	0	0	34	0	0	15.5	0.9	11.9	1	0.2	12.4	12.1	0	0	0	0	0.2	0
	104.5	0	0	0	1	0	30	0	0.2	23.2	4.5	14.1	0	0.1	26.2	0.3	0	0.1	0	0.4	1.2	0
	104.667	0	0	1	1	0	2	0	0	1	8.7	20.4	0	0	23.1	0	0	0	0.1	0.1	0.2	0
	104.833	0	0	0	1	0	0	0	0.2	1.1	36	0.9	0	0.1	1.3	0	0	0	7.2	0	0.5	0.2
	105	0	0	1	1	0	0	1	3.3	0.2	51.3	0	0	0.3	2.1	0	0	0	17.9	0	3.2	0
	105.167	0	0	0	0	0	0	0	0.5	1.8	15.2	0	0	0.1	0	0	0.9	0	1	0	0.4	0
	105.333	0	0	2	1	0	0	0	32.1	0.6	1	0	0	0	0.3	0	3.7	0	0	0	0	1.5
	105.5	0	0	0	11	0	0	0	38.9	1.3	0.1	0	0	0.7	2.1	0	18.4	0	0.9	0	0	8
	105.667	0	0	0	27	0	0	0	26.5	0.4	0.8	0	0	0.3	0.1	0	31.2	0	0	0.4	0.4	48.4
	105.833	0	2	3	36	0	0	0	9.2	1.4	0.1	0	0	0	6.5	0	6.2	0.4	3.7	2	0	27.5
	106	0	0	12	27	0	0	1	0	0	0.9	0	0	3.3	7.3	0	0	0	1.3	0.5	2.6	4.1
	106.167	0	0	30	8	3	0	43	0	2.1	0.4	0	0	24.9	2.8	0	0	0	0	0	2.1	2.4
	106.333	3	1	2	1	6	0	34	0.1	16.4	2	0	0.2	27.5	3	0	0	7.9	0	0.4	7	2.7
	106.5	11	5	0	0	37	0	11	0	9	9.8	1.2	0	16.8	8.5	0	0	27.6	18.6	0	0.5	2.4
	106.667	8	31	1	1	43	1	17	0	32.3	2.1	13.6	17.9	31.5	22.3	1.4	0	33.3	4.8	0.1	0.6	3.6
	106.833	0	7	0	0	17	0	0	0	21.3	2.8	0	29	33.2	19.2	0	0.2	17.8	0	0.2	0.7	4.9
	107	0	19	0	1	0	0	0	0	24.9	8.3	0	0	0	53.6	4.4	0	1.9	0	3.2	0.4	3
	107.167	0	33	1	0	1	0	0	0	8	4.6	0	0	0	26.3	5.9	0	0.7	0.3	0.1	0	1.2
	107.333	0	14	6	2	0	14	0	0	0	2.4	0	0	0	3.8	0.9	0	2.1	13	1.1	0.2	14.5
	107.5	0	29	24	1	0	37	3	0	0.8	0.1	0	0	0	0.5	0	0	2.6	11.3	0.2	9.7	33.3
	107.667	0	22	11	23	0	5	1	0.1	0	0.2	0	0	0	1.7	0	0	0.5	0	0.5	1.8	36.8
	107.833	0	7	23	34	15	0	1	31	0.8	2.1	0	0	17	2.6	0	7.9	10	0	0	0.8	41
	Fig S2b	Locomotor activity in LD 12:12 after manipulation/injection at ZT12
	ZT0	NAÏVE							VEH_ZT0							CORT_ZT0
	0	48	39	31	56	48	0	0	45.1	18.2	57.2	45.8	69.2	39.9	30.2	50.4	47.9	27	41.1	58.8	37.3	20.8
	0.1667	42	20	63	19	20	0	0	65.5	22.4	48.5	19.6	60.4	72.9	50.9	48.5	32.2	46.3	26.5	42.6	54.2	55
	0.3333	35	22	56	32	28	0	0	32.2	8.1	60.8	27.8	40.9	66.4	36	26.5	50.4	18.9	0.8	25.3	43.6	6.4
	0.5	42	32	49	31	58	0	0	14.2	5.2	59.3	33.9	57.1	47.3	34.8	28.7	33.9	37.2	0.9	33.2	35.7	0.4
	0.6667	45	31	35	23	37	0	0	23	8.5	29.7	45.1	40.8	19.1	17.1	25.7	33.4	53.7	0	0	41.8	0
	0.8333	39	12	48	25	43	0	0	38.3	22.3	0.1	21.3	9.6	0	43.8	46.4	33.5	31.7	2.8	0.2	55.7	0
	1	18	15	26	26	42	0	0	2	44.6	0.2	2.1	3.6	0	22.6	29.5	55.2	34	1.7	0	28.1	0
	1.1667	47	13	1	39	15	0	0	32.8	24.7	1.4	2.7	0.7	1.1	1.2	50.2	41.3	46.7	8	0	58.7	0.3
	1.3333	24	34	2	38	1	0	0	43.6	15.3	3	0.9	0.3	11.9	0.1	49.8	39.2	39.5	18.1	6	21.6	0
	1.5	27	28	0	1	1	33	2	1.9	3.2	3	0.3	0.9	0	0.9	47.2	47.5	47.4	33.8	11.9	0.6	0
	1.6667	16	35	0	0	0	0	0	0	3.6	30.6	0	0.2	36	1.1	49	30.2	43	0	3.9	0.2	1
	1.8333	46	10	0	0	0	0	0	0	7.6	46.5	0	1.3	0	0.2	20	36.8	9.8	0.2	0.8	1.6	0
	2	26	35	0	0	0	0	0	0	3.1	59.9	0	0	0	0	38.2	32.2	0.9	0.3	0	0.2	0
	2.1667	17	24	0	0	0	0	0	0	1.1	58.1	1	1.3	0	0.7	48.6	40	3.5	1.5	0	0	0
	2.3333	37	23	0	0	0	0	0	0	2.4	40.2	0.3	0	0	0.2	8.2	13.1	1.7	1.3	0	0.7	0
	2.5	23	14	22	0	0	1	0	0	26.4	11	0.2	0.7	9.1	0.4	17.7	23.5	0.3	1.6	0	8.1	0
	2.6667	8	22	46	0	0	0	0	0	29.4	0	0.3	0.8	0	2.8	2.5	14.7	2.9	1.9	0	0.5	0.1
	2.8333	0	46	23	0	20	0	0	0	30.2	0	1.4	6.3	0	0.4	0	16.3	5.1	0.5	0	0	0.1
	3	0	37	50	0	19	0	2	0	27.8	0.6	8.2	31.3	14.9	0	0.6	38.3	0.6	1.9	0	0	0
	3.1667	0	0	35	0	43	0	2	0	9.1	0.4	28.8	56.1	12.9	1.3	0.4	5.7	0.5	0.6	0	0.4	20.7
	3.3333	0	0	1	0	21	0	21	0	0.7	0.9	49.3	44.9	0	1.6	1.4	0.3	0.3	11.6	0	0.1	36.9
	3.5	0	0	0	7	1	0	16	0	0.6	0.4	3.1	41.4	0	1.6	0.7	0	4.7	6.6	0	0.6	6.7
	3.6667	0	0	0	43	0	0	29	0	0.8	0.2	0.4	9.6	7.7	0.6	2.2	0.6	19.9	0	15.6	0.5	12
	3.8333	0	0	0	28	0	0	15	0	0.5	0.2	0.2	0.3	1	3.8	1.9	0.5	10.7	0	3.7	7.4	3
	4	0	0	0	28	0	0	0	0	1.1	1.8	0.7	1.1	0	6.7	0	0.4	1.2	0.3	0	34.2	0
	4.1667	0	0	0	31	3	0	0	0	0.8	0.2	0.3	0.8	0	30.4	0.7	0.2	0	0.1	0	44.6	0.7
	4.3333	0	0	0	2	0	23	0	0	0.8	0.5	0.2	0	5	0	0.6	1.3	0	0	0	1	1.3
	4.5	0	1	2	0	0	43	0	0	0	0.9	0.5	0	0	47.8	0.5	1.6	0	0	0	0.6	0.9
	4.6667	0	0	0	0	0	32	0	0	0.9	0	0.4	0.1	0	42.5	0.1	0.3	0	0.2	0	0.2	0.9
	4.8333	0	0	0	0	0	36	0	0	0.7	2.1	0.1	0.7	0	25.3	2	0.4	1	0	0	0	0.6
	5	0	0	0	0	0	9	0	0	0.1	14	0	0.1	0	24.9	12.6	3.3	0.2	3.1	1	0.4	0
	5.1667	0	0	0	0	0	3	0	0	0.8	5.9	0.2	0	0	0.4	2.9	25	0	17.1	10.4	0.1	0.5
	5.3333	0	0	0	0	1	0	0	0	0.2	1.2	0	0	0	0	0.1	1.4	1.4	40.5	0	0	6.6
	5.5	0	0	4	1	7	0	0	0	3.6	1.7	0.3	0.5	0	0	0.2	0	0.5	0.1	0	0	2.7
	5.6667	1	0	16	0	24	0	0	34.4	3.4	1.4	0.4	0	0	0.1	1.4	0.1	0.5	0	0	0.4	0.6
	5.8333	4	0	43	8	16	0	0	11.9	0.3	0.5	5.7	1.5	0	0	1.5	0	0.8	0	0	1.8	0
	6	5	13	49	2	0	0	0	0	0.5	0.9	34.9	38.6	0	0	1.1	0.6	3.4	0	0	0	1.2
	6.1667	0	9	44	0	0	0	1	1.2	0.7	1.6	5.9	27.2	0	0	2.3	0	29.2	0.1	0	12.5	2.2
	6.3333	0	11	44	0	0	0	0	0	0.2	0	0.5	0.1	26.1	0	0.6	0.4	34.5	0	0	42.3	2.1
	6.5	0	17	12	7	0	0	20	0	0.8	1.6	0.4	0.1	11.6	0	2.4	0.5	15.8	0	0	17.7	7.9
	6.6667	0	4	0	1	0	0	15	0	0.8	0.3	0.3	0.6	0	0	2.6	2.6	1.3	0.1	3.1	12.2	47.6
	6.8333	0	0	0	0	0	0	1	0	0.6	0.8	0	0	0	0.4	15.2	1.3	18.8	0	0	1.3	4.5
	7	0	0	0	0	0	0	0	0	0.8	1.1	0.8	0.5	0	1.5	37.3	1.9	23.1	0	0	0	44.7
	7.1667	0	0	0	1	0	0	0	0	0	3	0.5	0.7	0	34	10.6	0.2	1.9	3.6	0	0.3	23.7
	7.3333	0	0	0	2	0	0	0	0	4	17.7	0.7	1.1	0	5.3	14.2	0.1	0.5	12.7	0	0.2	5
	7.5	0	0	0	0	0	0	0	0	8	47	0.3	1.4	0	4.5	4.3	0	0.3	0	0	0.5	5.5
	7.6667	0	0	0	1	0	0	0	0	13.4	44.9	0	0.5	0	0	1.3	0.2	0	0	0	0	0.5
	7.8333	0	0	1	14	0	0	1	0	7.3	42.3	0.4	0.6	0	1	1.2	0.3	2.6	0	0	1.3	1.6
	8	6	1	1	44	0	0	0	0	3	22	0.5	0.2	0	0.3	0.7	1.5	0.1	0	0	0.8	1.1
	8.1667	29	5	0	44	4	0	1	1.1	0.2	4.2	5.9	22.1	0	0.9	1.1	10.4	0.2	0.1	6.7	47	0.4
	8.3333	40	0	0	17	39	24	15	29.4	1	0.4	53.4	19.2	0	0.9	0.5	33.4	0	0.4	41.5	14.9	0.7
	8.5	4	0	0	5	39	42	42	9.6	0.9	0.3	5.7	26	0	1.4	1.4	27.9	0.2	0	38.4	1.1	1.7
	8.6667	1	0	0	1	30	20	10	1.5	0.1	0.9	2	22.7	0.3	1.6	0.2	49.6	1.3	0.4	32.3	1	0.5
	8.8333	0	0	0	1	33	0	42	1.9	0	1.7	0.2	18.7	0	1.8	0.7	33.3	1	0.1	0	0.3	4.9
	9	0	0	0	0	11	18	19	0	1.2	0.7	1.1	0.1	0	0.6	0.6	25.8	12.6	27.2	14.4	0.6	21
	9.1667	0	0	31	1	0	30	37	0	0.7	0	0.1	0.7	0	0.1	5.2	11.1	48.4	0.3	1.5	0.2	6.4
	9.3333	0	0	32	1	1	0	29	0	0.1	0.1	0.4	0.8	0	8.8	1.1	0	3.5	0	0	0.8	14.2
	9.5	0	0	17	1	0	0	0	0	1.3	0.7	1	1.7	8.4	29.3	1.4	0	0.2	0	0	0.6	26.8
	9.6667	0	0	4	0	0	0	0	0	2.4	0.5	0.3	0.2	62.1	63.1	0.3	0.7	0.2	0	0	0.2	22.6
	9.8333	0	6	1	1	0	0	0	0	0	5.5	1.4	0.4	35.2	14.7	6	0	0	0.2	0	1.8	6.9
	10	0	21	0	2	0	0	0	0	1.4	1.2	0	1.1	39.6	33.2	12.7	0.6	0.1	0.4	0	0	2.9
	10.1667	0	13	0	0	0	0	0	0	0	0.9	0	14.9	51	33.4	10.9	0.5	0.4	2.2	0	3.9	1.8
	10.3333	0	0	0	0	0	0	0	0	0.7	6.9	2.8	14.3	16.7	0.8	11.8	0.1	0	0.2	0	24.1	1.3
	10.5	0	25	0	11	0	0	0	0	4	6.9	26.9	33.5	8.3	5.1	21.3	0.1	0	0	0	19.6	0
	10.6667	0	25	2	39	0	0	0	0	8.1	29.9	53	14.3	0	0.5	0.4	0.5	2.9	0.5	0	2	0.1
	10.8333	0	8	0	39	0	0	0	0	33	49.1	38.5	5.4	0	0.5	0.6	3	0.3	9.3	3.5	0.1	0
	11	12	27	0	47	0	0	0	2.4	18.5	37.7	10.2	0.9	0	0	0.6	20.1	22.3	16.5	0	0.1	0.7
	11.1667	32	31	3	11	7	0	0	10.6	29.9	1.2	0.8	0.4	0	0	1.4	17.4	2.5	2.1	0	0.3	1.3
	11.3333	50	9	6	2	29	0	2	0	8.3	1.2	1.2	1.1	0	0.2	2	0.3	1.2	0.2	0.1	1.6	10
	11.5	8	0	20	2	1	1	28	0	1	1.3	0.1	1.1	0	0.1	0.5	0.9	0.2	0	0	2.3	2.1
	11.6667	0	4	2	2	0	0	48	0	0.1	0.3	0.7	3.5	0	0.8	3.4	0.9	0.7	0.1	0	1.1	2.3
	11.8333	0	0	0	2	1	0	37	0	1.4	0	0.4	0.2	0	2.8	16.6	2.6	0	0.1	4.6	54	4.4
	12	1	0	0	38	10	0	0	0	0.6	0.9	15	1.4	0	23.8	28	34.7	1.6	2.1	6.3	29.1	25.7
	12.1667	0	0	6	48	15	0	0	0	1.4	5.3	5.9	34.6	34.7	6.6	2.9	38.2	20.1	6.8	0	0.5	16.8
	12.3333	0	1	54	53	48	31	1	18.2	3.7	5	5.9	5.8	27.2	6.1	3.3	6.3	20.2	33.4	6	0.4	2.4
	12.5	32	27	62	58	46	19	1	22.6	20	6.4	5.1	37.4	0	33.8	42.7	21.2	48.5	48.9	15.4	0.3	3.2
	12.6667	56	31	51	54	42	3	37	6.3	25.7	5.2	6.55	39	2.4	41.7	37	5	57	27.8	47.1	26.3	10.8
	12.8333	43	33	53	55	56	44	59	38.4	36.5	6.5	53	52	52.4	17.4	23.8	39.5	64.7	0.1	51	68	68
	13	41	22	62	53	48	28	48	30.8	41.5	45.7	55.1	49.4	38.8	3	36.1	27	50.3	40.3	69.1	54.1	52.2
	13.1667	15	43	65	47	43	49	48	8	33.1	57.3	57.8	36.7	51.9	1.1	36.1	25.8	62.9	61.8	55.1	49.5	53.9
	13.3333	46	9	60	51	34	65	48	20.6	35.1	56.9	35.8	62.8	5.6	25.3	42.4	19	62.9	59.3	44.8	20	43.3
	13.5	25	27	38	38	32	24	22	35	39.6	45.4	12.4	42.2	0	51.6	43.7	53.4	66.7	0.7	90.5	60.7	68.7
	13.6667	24	21	45	1	60	24	43	43.6	8.9	4.7	45.4	61.1	0	54.9	17.9	49.9	38	253	59.9	56	43.3
	13.8333	17	16	35	2	57	0	47	33.2	30.9	32.2	37.9	41.2	0	58	54.5	18.8	58	22	80	0.4	36.1
	14	44	29	1	0	41	0	3	42.2	45	53.5	49.8	39.5	0	25.6	43	21.3	35.2	22.8	72.3	53.5	45.5
	14.1667	41	51	2	1	57	0	0	10.4	16.4	69.3	45.1	41.8	32.4	19.3	26.3	1.3	59.6	0.9	72.4	54.7	45.6
	14.3333	56	42	1	2	35	2	1	0	15.9	59.9	24	44.2	8.9	21.2	38.6	0.9	52.9	0.3	93.3	41.9	58.5
	14.5	33	20	9	6	10	48	0	0	8.3	55.5	1.7	9	0	47.8	54.6	0.3	7.4	0.4	30.2	47.5	55.7
	14.6667	31	18	50	33	2	4	0	0	31.8	57.5	0.4	1.5	0.7	19.2	46.8	0	3.9	0.4	70.9	33.3	46.1
	14.8333	0	37	61	50	0	57	1	0	34.3	60.1	14.9	3.5	0	23.7	62.1	19.1	0.2	0	82.1	41.8	21.4
	15	0	41	60	60	1	52	0	4.9	18	63.8	27.4	0.1	17.4	20.1	51.9	33.3	7.7	8.3	32.9	0.7	3.4
	15.1667	0	23	55	60	9	46	5	37.6	35.7	61.8	26.7	1	54.1	3	56.3	31.6	48.8	37.9	58.5	1.6	5.1
	15.3333	5	21	40	66	51	20	29	47	21.6	54.8	36	16.7	53.6	36.6	58.9	17.7	46	60	52.8	1.1	7.4
	15.5	12	34	55	54	69	37	42	45.4	19.5	60.5	58.4	28.5	56.1	74.4	36.7	54.7	55.6	41	87.7	3.4	43
	15.6667	32	26	40	42	44	43	24	33.3	49.8	42.3	31.5	59.5	53.6	34.6	51.1	42.9	54.6	43.2	48.9	0	27.3
	15.8333	38	37	41	38	60	15	44	1.9	31.5	2.3	27.7	47.4	38.6	48.1	6.8	49.1	41.8	48.1	54.7	31.9	47.7
	16	29	30	32	46	51	50	59	37.8	31.1	2.4	56.1	40.5	53.6	40.6	12.3	43.9	63.1	55.4	69.6	46.4	48.6
	16.1667	35	16	55	38	59	25	46	38.7	40.6	1.2	8.1	42.3	47.4	6.4	1.6	38.8	33.6	47.7	21.7	32.3	31.7
	16.3333	19	24	40	45	53	0	64	47.5	7.1	3.9	26.8	23	39.8	37.1	2.8	41	56.7	31.7	2	47.4	41.2
	16.5	20	13	43	31	21	1	64	33.3	6.7	2.3	50	32.9	41.7	37.2	18.4	59.7	64	46	0.9	45.4	18.5
	16.6667	36	27	43	46	51	0	69	17.4	2	1.7	47	49.3	57.1	37.8	55.3	51.5	25.4	26.5	2.4	53	38.7
	16.8333	27	33	39	45	34	7	45	32.4	1.3	12.3	60.3	22.8	6.3	42.4	47.9	37.3	53.6	25.4	0.2	48.8	33.8
	17	43	32	49	39	29	0	32	26.6	0.6	42.6	45	29.3	30.1	3.5	65.7	36.4	65.1	26.4	1.1	38.3	27.1
	17.1667	53	22	55	33	26	1	25	59	0.8	39.9	38.9	54.3	38	0.5	52.4	55.2	51.5	40.7	0.9	41	7.3
	17.3333	50	29	38	24	47	8	46	44.2	1	54.3	52	4	27	1.6	47.4	27.1	45.6	60.2	2.8	51.6	25.4
	17.5	38	15	29	41	23	54	37	28.5	3.7	28.4	52.6	43.9	0	0.6	52.2	6.7	37	32.8	30.3	69.7	39
	17.6667	43	0	45	4	34	26	33	37.6	3.6	42.4	52.6	50.1	0	0	59	55.3	48.2	45.9	56.3	20.8	33.9
	17.8333	1	0	15	35	38	44	25	32.5	2.2	35.6	38.7	46.5	0	0.3	61.1	41.2	44.7	38.3	53.4	41.9	19
	18	59	0	30	34	22	44	31	47.4	9	39.3	44.2	31.4	0	0.3	48.2	38.3	66.8	9.6	32.5	62.7	2.3
	18.1667	28	19	43	37	34	50	15	49.8	1	43.4	33.6	44.5	0	0.3	35.2	34.6	45.1	46.4	55.7	60.4	2.2
	18.3333	44	39	50	24	51	39	64	29.1	1	45.5	40.2	45.3	1.6	1.1	50.7	3	50.3	41.2	79.9	5.6	1.4
	18.5	52	4	6	28	32	48	64	55	0.5	61.2	46.6	25.1	0	1.9	63.5	0.3	55.3	29.2	70.6	14.2	0.6
	18.6667	37	7	2	7	66	44	23	18	0.3	28.2	26	45.6	0	13.2	39.5	2	26.7	36.1	21.8	41.8	6
	18.8333	17	1	0	47	24	24	31	41.3	2.2	24.4	7.1	30.4	0	1.9	39.6	2.7	1.9	18.2	36.7	51.2	14.5
	19	0	1	1	26	26	37	38	21.5	5.1	57	2.1	60	1.7	0	38.7	1.4	0.4	4.4	58.4	38	36.4
	19.1667	0	0	0	42	39	64	40	0	20.5	58.1	1.4	41.2	13.3	0.1	41.5	6.2	2.1	0.3	82.7	41.2	1.9
	19.3333	0	0	0	31	30	20	6	0	40.5	44.2	4.9	45.8	37.4	0.8	36.4	2.2	0.3	0.7	67.8	42.6	23.7
	19.5	0	1	1	6	2	35	0	1.3	1.9	35.8	26.1	56.4	55.2	0.5	48.4	1.1	0.1	2.4	32.9	45.9	29.5
	19.6667	0	0	0	0	0	37	0	2	1.2	49	56.3	22	61.5	8.1	54.5	0.9	0.1	0.1	52.6	48.3	10.7
	19.8333	0	0	2	0	1	11	0	16.5	0.2	26.1	45.1	29.9	54.2	11.8	20.5	1.8	0.8	7.3	65.2	23.6	1.9
	20	0	4	0	0	0	35	0	15.1	1	4	55.9	12.6	39.9	47.5	4	8.4	4.5	3.4	33.9	51.8	1.8
	20.1667	0	1	0	0	0	37	0	0	0.8	0.2	13.4	6.3	52.9	23.5	2	26.3	3.5	0.7	62.4	25.7	18.7
	20.3333	0	0	5	0	0	27	0	0	0.2	0.4	0.9	0.4	1.3	33.4	4.7	1.5	1.6	0.8	41.3	1.6	22.8
	20.5	0	3	1	4	0	39	0	6.9	1.1	0.2	3.3	0	52.2	51.6	30.2	1.9	1.6	1.8	52.7	0.4	3.2
	20.6667	0	2	1	0	0	39	0	42.5	0	0	18.4	0.8	56	34.8	40.7	16.3	2.2	0.9	49.6	0.3	17.8
	20.8333	0	25	4	0	0	23	0	0.5	0.4	0.3	37.6	0.7	36.5	39.7	37.5	35.5	0.3	0.4	38.8	2.2	40.4
	21	0	25	26	0	0	31	2	4.8	1.5	0	19.2	0.2	44.4	19.3	45.6	12.1	10.6	4.5	17.9	0.4	41.1
	21.1667	0	22	38	3	0	5	0	45.6	13.9	0	4.3	0.3	42.1	30.4	60.2	28.7	25.5	1.8	56.2	0.4	45.4
	21.3333	0	4	40	5	1	46	0	65.1	12.6	0.1	14.2	0.6	51.9	22	45.8	1.9	35.3	3.9	52.1	0	0.3
	21.5	0	6	41	1	4	29	0	43	0.6	0	32	1.1	44.5	41.9	59.9	1.4	15.8	1	50.3	0	26.3
	21.6667	0	7	13	1	18	30	2	33.3	0.6	2.6	28.4	1.9	33.2	9.8	51.6	2.6	1.7	4.7	40.6	3.4	53.8
	21.8333	0	7	0	5	58	39	22	63.6	13.3	7.5	2.9	19.5	3.7	42.4	33.8	2.5	12.3	15.7	47.1	0.2	29.1
	22	0	15	2	14	42	41	8	33.9	39.5	0.5	5.4	39.9	14.2	50.6	53.3	9	47.9	40.9	57.2	10	41.8
	22.1667	19	16	7	64	29	0	19	72.3	45.1	28.4	59.5	38.5	50.5	13.3	40.6	1	45	40.1	52.7	3.6	40.8
	22.3333	18	25	40	13	33	0	10	64.8	27.5	25	25.5	26.5	0	8.6	57.5	11.2	54.4	37.4	45.2	0	38.2
	22.5	24	29	49	39	45	0	19	47.5	28.6	43.2	17.1	22.4	0	16.3	43.8	28.3	39.3	24.6	40.8	0	17.6
	22.6667	25	34	38	52	41	0	15	63.4	49.3	49.8	55.6	2.4	0	35.3	38.2	33	32.7	42.3	6.4	0.7	30.2
	22.8333	19	33	46	38	34	0	33	45.9	15.9	40.9	43.4	1.7	0	17.9	57.5	36.8	50.2	33.6	48.4	21.4	34.9
	23	15	23	49	40	47	0	13	41.2	10.3	38	44.7	0.1	0	44.3	58	31	50.1	12.6	57.3	31	49.2
	23.1667	0	17	30	36	52	0	0	67.3	30.6	48.4	25.2	1.6	0	14.3	29.5	33.3	49.9	24.2	26.8	64.8	14.4
	23.3333	0	35	32	35	40	0	0	49.6	41.2	42.8	11	0	0	22	35.7	43	52.7	13.7	47.4	23.7	0.2
	23.5	0	11	42	28	26	0	0	32.7	24.4	32	34.3	0	0	1.9	19.4	25.8	46.1	29.9	56.6	14.5	0.5
	23.6667	0	54	67	7	32	14	1	34	12.2	56.1	24.6	1.1	36.1	0	42.6	22.4	46.4	23.1	66.1	50.2	4.5
	23.8333	0	24	21	2	15	22	0	23.6	49.3	51.7	33.1	3.3	0.5	0.1	53.3	39.9	38.2	22.8	40.1	2.3	1.2
	24	0	19	56	5	45	27	0	33.9	39.8	48.3	60.9	2.6	29.6	0	10.5	48.1	36.6	47.3	46.9	12.3	1.9
	24.1667	0	44	59	2	13	43	0	60.8	23.7	64.7	65.9	3.8	43	0	40.1	29.7	52.2	8.3	17	58.7	2.9
	24.3333	9	26	36	2	0	0	0	43.6	42.3	33.9	50.5	45.4	57.2	0.6	31.1	36.2	46.2	52.5	42.3	8.8	2.4
	24.5	46	34	45	0	1	0	0	37.4	30.4	47	40.9	60.4	15.2	0.1	39.7	30.6	35.2	32.1	0	0.9	0.5
	24.6667	47	36	46	12	0	0	0	6.9	7.2	53.1	40.1	39	30.8	0.2	2	32.4	54.9	6.6	0	0.4	9.6
	24.8333	28	16	43	26	0	0	0	0	41.9	27.7	32.7	39.3	0	0	0	32.1	51.7	14.4	0	0.1	10.5
	25	47	22	62	32	0	0	0	0	45.1	46.3	6.4	32.9	0	0.8	0	37.4	35.8	10.3	0	0	9.9
	25.1667	53	30	56	64	5	0	0	0	46.5	49.8	30.2	53.2	0	4.5	0	38	51.8	43.5	0	1.8	5.8
	25.3333	48	25	48	58	34	0	0	0	19.5	51.4	35.2	53.7	0	19.8	0.5	36.2	47.2	39.6	0	0.3	2.5
	25.5	59	18	19	36	33	0	1	6.1	37.5	56.1	3.5	20.9	0	4.5	0	45.7	5.7	0.6	0	0.7	0
	25.6667	26	4	17	40	49	0	1	19.6	56	56.8	5.2	44	0	1	0	57.7	34.5	0.2	0	2.8	6.6
	25.8333	28	0	1	34	22	0	0	0	48.1	17	11.6	43.6	0	0.4	0	25	32.8	0	0	0	2.1
	26	42	0	0	15	1	0	0	0	40.4	1	20.5	56.5	0	2.4	0	22.3	56.2	0	0.2	0	1.4
	26.1667	15	14	0	51	0	0	0	0	0.6	0.6	48.8	31.6	0	0.2	0	19.6	48.2	0	2.2	18.3	2.5
	26.3333	43	0	0	0	0	0	0	0	28.5	0.9	27.5	14.1	0	1	0.2	0.9	15.3	0	16.2	41.7	5.9
	26.5	62	1	0	1	0	2	0	0	0.8	0.5	2.3	4.2	0	0	25.4	3.8	1.8	0	26.4	29.6	30.8
	26.6667	1	0	12	1	0	4	1	0	0.3	1.2	3.8	0.5	0	9.5	36	0	0.3	0	0.6	47.4	29.1
	26.8333	0	2	1	1	0	0	1	0	0.5	0	4.2	0.9	0	47.6	0.5	1.2	0	0	0.1	35.6	7.5
	27	0	11	0	0	0	0	21	0	0.4	0.3	3.7	0.5	0	17.1	0	0	0.9	0	0	24.3	2.3
	27.1667	0	11	0	1	0	0	49	0	0.5	0.1	2.7	0.6	0	10.6	0.1	0.2	1.2	13.7	0	30	0
	27.3333	0	10	0	0	0	0	12	0	0.5	6.2	18.6	0	8.5	33.4	0.2	0.9	1.3	1	0	51.8	0.4
	27.5	0	1	0	0	0	0	23	0	3.9	3.2	4.8	0	5.7	4.6	0	0.4	0.3	32	0	39.3	0.5
	27.6667	0	0	0	1	0	0	1	0	1.2	0	6.1	0.8	0	4.1	0	0	1.4	3.9	0	0.5	0
	27.8333	0	0	0	0	0	0	0	0	0	0.5	5.4	0.2	0	1.1	0	1.9	1.1	0	0	0	0
	28	0	0	0	10	0	0	1	0	0	1.1	1.8	0.7	0	1.8	0	0	1.7	0	0	0	0.2
	28.1667	0	0	3	17	2	0	0	0	2	0.3	1.2	0.8	0	1.3	0	1.3	16	0	0	0.2	1.4
	28.3333	0	2	41	22	12	0	0	0	0.2	14.7	0.7	0.7	0	0.5	0	0	2.3	0	0	0	0.3
	28.5	0	7	42	21	37	26	0	0	0	30.4	0.1	4.6	0	0.3	0	0	1.9	0	0	0	2.8
	28.6667	0	14	55	1	28	44	0	0	0.9	20.8	1.6	24	0	0.1	0	1.7	1	0	0	0	1.6
	28.8333	0	28	62	0	7	34	1	2	2.4	4.3	0.5	4.6	0	0.6	0	0.3	1.8	0	0	0.8	18.3
	29	0	32	46	1	2	14	0	0	7.2	0.4	0.2	0	0	0.2	0	2	2.7	0	9.6	0	0.7
	29.1667	0	51	2	1	6	36	0	0	21.5	0.9	0.8	0.3	0	0.1	0	23.2	0.3	0	10	0.2	0
	29.3333	0	26	0	0	0	20	0	0	27.8	1.7	0.5	0.9	0	0	0	8.2	14.8	0	0	0	0.2
	29.5	0	48	1	0	0	19	0	0	21.2	0.2	0.5	0.3	33.6	6.6	5.8	0	19.1	8.6	0	1.3	0.7
	29.6667	0	34	0	0	0	1	0	0	2.2	0.9	2	0.8	27	4.5	0.3	0.8	2.1	0	0	0.1	0.2
	29.8333	0	16	0	0	1	0	0	0	0.2	0.7	5	0	23.2	12.7	0	0	1.7	0	0	0	0.3
	30	9	6	0	1	0	0	1	0	1.4	1.8	0.4	0.9	4.1	12.4	0	1.1	1.6	0	0	0	0
	30.1667	3	0	0	0	1	0	18	0	0.1	0	0.5	1	12.1	7	0	1.1	2.2	0.1	0	0	0.4
	30.3333	0	0	0	0	0	0	38	0	1.1	2.2	2.4	0.1	1.4	6.2	0	0.2	1.6	0	0	0	0.4
	30.5	0	0	0	12	0	0	4	0	0.5	2.2	1.5	1.2	0	0	0	1.1	0.8	0.1	0	0	1.1
	30.6667	0	2	0	17	0	0	6	0	2.2	1.1	0.1	2.1	0	2.2	0	0.3	1.3	0	0	0.1	8.7
	30.8333	0	0	0	0	0	0	12	0	0.5	7	0.2	4.2	0	0	0	3.1	1.4	0	0	0.1	1.8
	31	0	0	0	1	0	0	39	0	4.5	21.2	7.3	30.7	0	1.4	0	8	15.2	0	0	1	0.2
	31.1667	0	0	2	1	1	0	19	3.3	0.8	26.4	2	32.6	0	0.6	0	1.1	19	0.7	7.2	14.9	1
	31.3333	0	0	37	1	19	0	0	47.4	0.2	49.2	0	50.5	0	0	0	1.4	26.3	0	0.4	0.1	0
	31.5	0	2	33	1	11	0	0	37.7	2.5	5.9	0.6	11.6	0	0.2	0	2	7.9	1.5	6.2	41	0.5
	31.6667	0	0	0	0	0	0	0	16.2	10.4	0.7	0.8	5.6	0	4	0	1.5	1.6	0	0	54.6	0.1
	31.8333	0	9	0	0	22	0	0	25.4	1.1	0.6	0.6	0.8	0	9.8	0.6	0.2	2.2	0	0	44.4	0
	32	0	36	6	0	5	0	0	0	0.6	0.9	0	0	0	25	0	0	0.4	0	0	2.1	0.6
	32.1667	0	32	0	1	0	0	0	0	1.9	1.3	0.3	0.1	0	28.8	0	0.7	0.4	0.2	0	27.5	1.6
	32.3333	0	13	1	0	0	0	0	0	0.1	0	0.3	1.2	0	62.6	0	0.1	1.6	0	0	0.5	1.4
	32.5	9	40	0	0	0	0	0	0	3	0.4	3.6	0.3	0	42.8	12.5	12.2	1.1	0	0	0.2	24.2
	32.6667	8	10	0	1	0	2	0	0	0.7	1.2	41.5	0	16.2	13.9	30.9	19.2	1.7	0	0	0.2	28.9
	32.8333	0	7	2	12	0	1	0	0	2.7	7.6	49.2	1.7	48.7	1.1	22.5	38.9	0.3	0.6	0	0.5	14.7
	33	0	1	1	32	0	1	0	0	5.5	0.2	28	0.3	8.7	0	41.8	35.7	0	32	0	0.6	3.6
	33.1667	0	0	13	16	0	29	0	0	11.4	1.7	40.6	0.6	0	0	35.5	40	14.1	39.1	0.1	0.3	3.7
	33.3333	0	1	11	43	0	13	0	0	29.3	0.9	45.7	1.1	0	0	52.7	23.7	18	3	4.1	0.1	0.4
	33.5	0	1	0	24	0	4	0	0	27.4	0.9	8.7	1	0	0	35.4	6.8	48.1	0.3	2	0.3	0.2
	33.6667	0	0	0	6	0	11	0	0	32.7	2.5	0.2	2.7	0	0	0	9.3	23	0	0	0.4	0.6
	33.8333	0	0	0	1	0	0	0	0	51.2	5.3	0	0	0	0	0	3.7	48.4	0.1	0	0.1	0.1
	34	0	0	0	0	0	0	5	3.3	24	20.9	0.1	36.3	0	0	0	0	20.1	2.5	0	0.5	0.3
	34.1667	0	2	0	0	0	0	17	0	30.9	1.7	0.5	44.8	0	0	0	0.1	3.4	0	0	0	0.4
	34.3333	0	16	1	0	11	0	14	0	16.4	1	0	13.2	0	0	0	0.3	0.4	0.2	0	1.9	0
	34.5	0	9	0	2	32	0	10	0	3.7	0.1	0	1.7	0	0	0	0	1.3	0.6	3.6	24.9	2.6
	34.6667	0	5	0	0	22	0	19	0	0	0	0	0.3	0	0.2	0	1.7	1.4	0.6	6	51.3	0.4
	34.8333	0	1	0	0	38	0	15	0	0.3	0.3	0	0.7	3.2	1.7	0	0.1	1.4	0	0	34.3	1.2
	35	2	0	2	1	35	0	0	0	0	1.7	0	0.8	41.8	9.2	0	0	0.4	0.5	0	16.2	1.1
	35.1667	2	0	21	2	3	0	0	0	0	1.9	0.3	1.2	54.8	1.4	0	0	1.7	0.6	0	0.5	3.5
	35.3333	46	10	49	12	0	0	0	0	0.2	2.5	2.9	0.9	32	0.3	0	1.9	12	17.5	0	0.4	0.7
	35.5	12	0	1	41	0	0	0	0	0.2	13.5	53.7	0.7	0	1.7	0	8.1	10.7	0.4	0	0.2	0.7
	35.6667	0	0	0	62	0	0	0	4.4	0.6	5.1	21.1	4.5	0	23.2	3	16.5	22.5	0.8	3.9	0.4	1.6
	35.8333	0	12	0	15	0	0	0	4.5	1.4	0.6	0.9	27.5	0	26.5	15.1	0	12	1.1	0	0.2	1.6
	36	0	9	2	0	0	0	1	8.2	9.8	2.7	2.7	31.8	0	9.9	0.2	0	0.4	28.7	0	0.2	9.4
	36.1667	0	11	31	12	15	3	8	0	21.9	17	18.9	23	0	3.4	9.5	1	2.7	28.1	1.6	0.5	35.7
	36.3333	0	13	51	61	31	38	43	6.1	30	38.8	33.1	38.8	0	1.3	0	1.2	30.4	23.6	0	0	56.4
	36.5	17	33	62	35	26	27	0	5.8	5.5	73.8	18.3	57.5	15.6	8.6	0	5.2	40.8	27.8	0	0.1	28.1
	36.6667	17	44	59	55	47	1	42	0	1	71	10.1	24.9	52.9	35.5	0.1	2.9	29.1	52.9	1.7	0	34.8
	36.8333	56	22	60	38	52	1	68	7.3	11.9	74.4	42.4	50.6	66.8	71.7	12.1	26	63.5	45.8	50.7	31.6	7.2
	37	64	29	62	4	47	42	17	41.7	25.3	72.8	62.3	61.1	62.1	67.1	37.2	43.8	33.6	15.7	35.6	11.8	5.3
	37.1667	56	24	55	5	38	34	29	8.6	34.8	64.6	51.5	46.1	62.8	62.4	10.7	8.8	55.7	31.5	52.2	57.3	41.7
	37.3333	33	13	60	1	15	47	38	33.1	47	63.8	33.8	39.2	43.2	41.2	26.5	10.5	56	56	34	44.8	48.2
	37.5	39	26	63	11	3	55	59	21.4	31.9	56.3	8	18.5	32.9	68	56.9	10	65.4	38.1	41.9	46.8	48.8
	37.6667	59	33	61	51	0	0	5	21.4	57.8	70.4	38.2	44.8	38.6	37.2	11.1	21	42.3	34	26.7	40.9	27.5
	37.8333	46	25	55	51	1	41	18	0	21.7	58.8	2.8	48.4	41	0	28.5	35	65.2	4.2	51.9	8.2	34.3
	38	34	35	54	66	2	2	45	0	40.8	59.2	1.2	39.5	21	34.2	60.1	28.5	36.8	0	12.4	57.1	35.4
	38.1667	2	18	49	64	34	0	44	0	23.9	60.4	1.9	24.2	40	17.6	41.1	2.4	50.4	5.2	8.1	4.2	33.4
	38.3333	64	18	41	43	39	0	27	0	47.7	66.5	14	17.2	68.6	11.7	0.1	0.4	50.9	19.2	28.8	0.1	3.5
	38.5	49	49	58	57	61	0	37	0	46.4	71.7	43.3	48.4	59.3	38.1	0.1	2.8	25.1	46.1	72	0.3	4.7
	38.6667	52	29	31	49	62	21	8	0	28.6	60.9	25.5	42.3	36.5	55.3	1.2	4.1	52.7	44.6	19.5	16.7	14.5
	38.8333	43	26	53	54	57	33	6	1	25.2	69.8	24.1	41.3	37.8	33.3	0.1	13.3	0.8	55.8	41.3	24.1	9.3
	39	0	47	62	62	63	39	26	0	23.2	66.2	37.9	34	30.9	25.2	7.7	34	1.3	50.3	50.9	61.5	6.1
	39.1667	0	25	53	41	51	27	37	0	18.8	58.9	37.8	60.9	52.5	34.4	43.2	32.4	3.6	34.5	63	72.3	39.5
	39.3333	0	11	43	42	33	27	46	0.3	29.2	63.3	49.6	44.8	36	12.5	55.5	43.2	5.1	42.4	45.1	37.6	42
	39.5	0	37	43	49	57	59	36	33.5	27.6	58.3	52.8	34.7	6.9	1.1	66.2	28.5	5	38.2	9.6	38.3	43
	39.6667	2	28	52	31	49	21	0	52.2	22.8	59.4	37.2	53.2	0	3.9	62.4	25.5	19.2	19.1	31.3	51.9	13.5
	39.8333	26	36	51	19	58	0	33	23.8	36.6	44	3.1	50.7	0	0.4	46.8	45.7	46.4	28	72.9	59.9	44.6
	40	50	37	50	41	24	51	29	35.6	12	60.2	3	44.9	0	1.7	31.9	48.7	49.2	31.5	47.4	69.4	46.9
	40.1667	43	27	46	34	27	40	2	26.2	2.5	57.8	2.9	46.8	0	2.5	30.4	7	39.2	53.9	14.9	70.5	26.2
	40.3333	50	23	45	35	42	60	1	23.7	2	54.3	3.5	51.3	0	6.8	53.1	21.5	65.3	46.4	49.2	50.9	0.6
	40.5	32	35	49	34	48	27	0	7.1	0.6	43.7	4.6	67.1	0	50.4	44.4	2.5	45.3	52.5	59	68.4	4
	40.6667	51	44	59	47	50	45	3	42.7	0.6	50.7	8.8	59.9	0	61.2	41.1	9.3	53.5	34.3	57.9	52.1	1.7
	40.8333	42	18	37	55	51	31	0	49.9	0.4	48.8	10.1	17.9	4.4	60	54.5	17.7	48.4	36.3	68.1	59.3	27.6
	41	51	46	60	46	28	24	0	14.9	0.2	50.5	32	45.3	38.3	11	29	58.2	45.4	13	32.7	29.5	25.9
	41.1667	43	33	56	35	61	25	0	26.2	0	27.2	54.8	49.2	40.9	1.7	28.6	31.9	54.3	0.3	48.7	49.6	3.2
	41.3333	62	5	53	57	46	19	6	32.4	0	49	53.3	40.7	52.1	0.3	33.4	34.3	33.8	0.7	56.1	66.8	27.4
	41.5	31	5	37	44	50	45	11	8.4	0.2	42.2	17.5	38.6	11	34.9	51.9	25.6	64.7	0.7	63.2	50.7	57
	41.6667	37	13	7	31	54	29	2	21.2	9.3	46.4	51.6	15.3	57.7	62.8	66.9	54.1	61.9	2.1	48.3	27.1	60.9
	41.8333	30	15	0	50	47	18	1	28.7	0.9	38.9	46.9	35.5	60.4	62.5	39	22	68.8	0.5	75.6	41.1	34.7
	42	59	44	1	56	47	47	1	27	0.7	29.4	45.7	33.2	45.6	58.4	26.6	19.1	56.7	0.6	45.4	59.1	14.8
	42.1667	10	43	0	27	35	33	3	44.6	0.8	43.2	23.5	54.3	55.1	30.9	38.1	44.2	47.7	0.1	32.5	59	48.3
	42.3333	39	21	0	47	36	51	9	8.5	0.6	39.3	20.4	26.1	46	16.5	50.5	22.5	38.3	2.4	46.9	31.6	7
	42.5	34	18	0	41	57	21	47	52.2	4	36.5	42.1	36.1	40.8	24.5	31.4	62	64.7	0.5	13.9	14.9	8.9
	42.6667	41	9	1	40	57	33	1	26.5	7.7	19	30.6	23.8	36.5	38.2	27.9	40.4	68.6	18.4	44.3	56.2	36.6
	42.8333	32	31	0	40	41	40	15	37.2	30.3	47.7	35.8	55.2	34.8	58	28.3	39.5	39.2	22.3	70.6	29.3	20.2
	43	22	14	5	10	35	36	38	37.1	16.5	4.1	49.4	39.6	51.7	56.7	0	19.6	16.9	1.2	59.8	25.9	7.1
	43.1667	21	9	5	0	50	23	35	11.1	15.8	0.7	50.5	30.9	38.2	37.2	1.7	4.4	46.6	1.2	41.7	41.5	13.5
	43.3333	58	25	28	0	52	55	53	10	22.4	0.4	34.6	2	43.9	61.2	0	21.9	36.3	1	65.3	57.7	22.2
	43.5	42	44	49	0	7	24	3	0	36.7	0.1	13.7	0.6	48.2	62.5	0	34.5	50.5	19	60.9	51.1	40.5
	43.6667	49	14	60	0	1	56	27	0	14.8	0.8	1.6	0.8	33.4	42.2	1.2	30.3	45.6	38.8	64.5	52.2	41.8
	43.8333	10	24	42	0	1	47	39	0	19.9	0.7	0.7	0.4	26.8	9.6	0	5.2	45.2	45.6	58.7	39.5	14.9
	44	0	24	50	1	0	32	69	0	16	0	0	0	0	0.5	0	34.8	21	21.4	50.7	54.9	11.3
	44.1667	0	17	52	0	9	25	1	0	0.9	0.2	1.2	0	0	3.7	0	14	3.5	30.4	29.5	8	10.3
	44.3333	0	32	37	0	51	38	12	0	0.4	5	0.3	0.5	0	4	0	6.8	2.5	16.5	35.6	0	36.2
	44.5	0	28	49	12	57	22	34	0	1	6.4	1.1	0.4	0	63.4	0	14.3	4.7	31.2	46.2	1.2	37.9
	44.6667	0	30	20	18	48	27	45	0	0.2	4.8	0.2	0.4	1.6	57.6	0	32.8	5.8	24.5	41.7	0	8.5
	44.8333	0	23	3	1	38	0	19	0	0	0.1	0.6	0.1	0	52.6	0	11.5	26.5	40.9	79	0	16.3
	45	0	30	0	3	44	0	18	0	0	3.4	2.3	2.8	0	4.6	1.2	18.1	51.3	22.9	41.7	0.2	22.3
	45.1667	0	26	1	0	21	0	40	0	0.3	11.8	7.6	2.7	0	8.5	7.4	35.9	61.5	3.1	5.7	0.2	24.8
	45.3333	0	24	1	2	26	0	15	0	0.3	14.4	8.6	0.7	0	46.4	0	19.2	64.8	0.5	0	2.4	27.6
	45.5	0	46	0	5	3	0	2	0	0	2	0	0.1	0	37.3	0	27.5	73.8	1.5	0	0	7.7
	45.6667	0	20	2	16	0	0	1	0	0.2	0.4	0	0.6	0	33.2	0	11.4	68.1	0.7	0.2	0	16.6
	45.8333	0	21	14	0	23	0	6	7.1	0.4	1	2.8	0.2	0	57.8	0	26.1	48.5	0.8	45.8	1.3	10.2
	46	0	24	31	0	51	0	0	24.2	3.8	8.8	0.3	0	11.4	51.8	0	27.7	59.6	0	56.3	0.2	37.2
	46.1667	2	37	52	0	39	0	0	0	2.6	19.8	0.8	0.7	25.4	68.7	0	33.6	65.6	3.6	58.5	5.6	49.5
	46.3333	6	37	56	1	53	1	0	5.1	0.4	41.2	2.1	7.1	36.1	70.4	17.4	31.9	66.9	2.9	29.7	1.6	43
	46.5	5	28	53	5	41	0	0	25.6	2.5	45.6	15	35	52.5	65.4	38.7	30.6	67.4	0.5	45.8	25.3	13.4
	46.6667	11	22	55	21	38	2	3	25.5	38.2	59.2	32.8	23.2	43.4	35.2	33.6	17.1	64.6	4	47.5	60.1	53.8
	46.8333	50	25	44	35	40	31	1	22	25.2	58.8	27.3	34.3	26.6	38	12	27.1	65.6	8.2	46.2	59.2	37.2
	47	58	27	59	39	56	51	0	0	8.1	46.8	1.6	53	25.1	43.2	38.6	55.6	69.8	40.6	56	53.6	40.4
	47.1667	39	15	45	57	40	0	0	19.4	37.9	63	0.4	71.7	47.3	38.5	45	33	69.8	35.2	48.2	2.4	5.7
	47.3333	35	38	49	41	3	37	0	2.1	13.8	27.5	0.5	43.5	40.6	34.7	33.2	39.1	39.3	37.6	18.1	49.2	0.4
	47.5	10	24	58	25	1	25	11	0	40.7	56.5	1.3	42.5	22.6	46.3	24.7	3.2	54.3	26.2	7	7.3	12.1
	47.6667	32	27	48	46	38	55	39	0	18.4	53.1	0.1	50.9	28.5	11.7	58.7	31.5	29.6	17.9	0	0.8	6
	47.8333	54	25	40	28	37	41	22	0	34.2	33.7	7.2	33.7	8.8	2.3	50.3	2.3	40	2.1	0	0.3	1.9
	48	49	22	41	61	51	40	0	0	36.5	36.8	36.1	68.9	5.9	30.3	51.7	8.6	40.3	1.7	14.3	0.2	1.8
	48.1667	48	38	63	48	10	38	33	0	17.4	63.6	30.6	36.3	0	22.8	40	22.7	53.1	1.1	4.7	0.2	1
	48.3333	54	10	52	40	1	0	41	15.9	34.2	41.4	22.9	41.8	0	3.8	44	58.8	50.7	0.6	0	0	4.7
	48.5	40	28	51	44	0	0	0	9.6	17.8	55.5	34.7	47	0	12.8	48.2	43.5	47.9	0.9	0	0.1	1
	48.6667	24	32	49	32	0	0	0	34.6	20.3	54.1	38.8	37.7	0	7.1	37.9	40.5	37.5	0.2	0.1	0	0.6
	48.8333	47	17	39	29	4	0	0	35.2	18	40.7	50.5	4.7	0	21.3	39.1	9.1	42.3	2.3	0	1.7	1.8
	49	25	12	59	31	19	0	0	49.7	16.6	6.7	38.3	1.9	0	14.2	34.9	7.2	58.2	9.8	10.3	0	4.1
	49.1667	63	26	48	14	49	0	0	43	27	49.6	34.8	0.9	0	64.1	56.5	30.3	4.9	19.2	44.1	0.3	0.7
	49.3333	11	37	59	2	40	0	0	55.4	25.4	68.6	38.5	0.9	0	11.7	47.2	39.5	2.2	39.2	0	0.1	0.7
	49.5	17	25	45	1	11	0	0	39.6	49.3	51.6	39.8	1.1	0	3.9	51.6	50.7	1.5	41.2	0	0.1	0.6
	49.6667	1	19	18	0	0	0	0	28.3	31	49.3	45.2	32.1	26	53.5	13.2	40.4	0	30.8	0	0.2	13.6
	49.8333	0	32	18	2	2	25	2	48.5	31.1	61.5	42.8	54.8	59	60.8	47.3	2.2	0.5	39.4	0	0	30.3
	50	0	11	1	3	2	10	0	44	32.7	12.5	31.5	49.4	57.7	66.3	18.8	3	4.5	39.1	0.1	25.3	36.8
	50.1667	0	13	0	2	1	0	2	27.9	43.4	0.1	37.7	12.5	1.2	36.6	27.4	3.5	0	28.9	0	24.9	53.3
	50.3333	0	18	0	0	0	0	4	7.1	23.1	0.5	18.8	0.7	0	8.3	3.1	5.1	28	19.4	0	57.1	41.8
	50.5	0	13	9	1	1	0	6	20.2	28.1	2.3	30.2	0.5	0	6.4	1.6	41.9	37.5	7.6	5.4	41.3	24.7
	50.6667	0	4	2	9	1	0	4	25.7	0.8	0.2	16.4	0.8	0	5.9	0.2	11	5.8	3.6	42.3	45.4	7.1
	50.8333	0	15	0	15	0	0	1	15.7	0.7	0.8	41.7	1.8	0	13.7	0.4	16.8	3.1	30.4	2.7	39.3	8.8
	51	0	8	0	41	1	0	0	40.3	0.8	0.1	66.1	0.4	0	16.3	0	1.5	0.2	2.2	0	21.7	1.9
	51.1667	0	31	0	35	0	0	0	3	1.2	0.6	26	0.4	0	6.9	0.7	4	3	0	0	22	2.1
	51.3333	0	42	1	22	1	0	0	0	0.8	1.7	1.4	1	0	18.7	0.2	5.8	2	0.6	0	29.3	1.4
	51.5	0	43	1	1	1	0	1	0	0	12.3	0.6	0	10.5	3.3	0	3.6	0.7	0.3	0	54.5	12.2
	51.6667	0	38	2	1	0	0	0	0	0.9	1	0.7	0.3	49	7	2.7	22.2	1.7	0.2	0	31.3	1.1
	51.8333	0	49	3	0	28	0	1	0	7.3	6.2	0.8	14.6	25.9	9.5	1.1	22.1	0.8	0.9	0	17.5	2.2
	52	0	18	18	0	46	0	1	15.4	18.1	18.4	4.5	5.2	6	18.9	36.4	17.9	1.5	0	0	8.2	3
	52.1667	0	3	51	0	36	0	3	0	2	15.7	12.9	9.7	7.5	3.8	0	2.5	3.6	0.5	0	0	0.5
	52.3333	0	2	30	0	48	0	8	0	8.7	14.7	1.7	0.4	0	1.9	0.3	0	0.8	0	0.1	0	27.2
	52.5	21	6	38	2	49	0	29	0	0.2	2	0.2	21.6	0	2.2	0	4.2	4.6	3	0	0	29.3
	52.6667	39	1	54	0	31	0	31	0	0.8	3.1	0	3	0	5.4	0	0	19.2	3.4	0	0	0
	52.8333	22	1	21	0	1	0	3	0	0	0.1	0.1	2	0	1.7	0	1.1	38.2	23.1	0	0	1.1
	53	5	0	2	0	0	0	44	0	1.8	0.4	0	7	0	1.3	0	1.4	11.3	20.8	0	0	0.8
	53.1667	1	0	1	26	25	0	27	0	1	0	4.2	1.2	0	0.5	0.1	1.1	0.8	0.2	0	0	1.8
	53.3333	0	0	0	6	2	0	9	0	2	0.7	14.1	0.8	0	0.9	0	0.3	0.3	0	0	0	4.1
	53.5	0	1	0	0	1	9	4	0	0.8	0	23.2	0	0	1.9	0.4	0.4	4.8	0	0.2	0	1.2
	53.6667	0	0	0	0	0	0	1	0	16.8	0.8	1.7	0.7	0	2.3	0.6	10.8	0.4	0.8	0	0	1.8
	53.8333	0	0	0	0	0	34	3	9.6	16	0.3	0.5	0.8	0.4	5.7	0.6	3.2	1.4	0.6	48	0.1	4.2
	54	0	2	0	0	0	6	2	0	1	0.5	0.3	0	0	1.9	0	2	1.3	0	50.4	0	2.5
	54.1667	0	5	1	0	0	31	0	0	0.1	3.9	0.3	0.1	0	0.3	0.2	0.5	0.8	0.1	12	3.1	23.7
	54.3333	0	3	0	0	0	0	0	0	1.6	17.3	0.5	1.5	0	5.5	1.9	1.1	0	0.2	3.2	0	29.6
	54.5	0	2	5	7	0	0	1	0	2.1	0.7	0.1	0	0	1.1	9.7	1.1	0.4	0.4	0	0.1	22.4
	54.6667	0	1	0	36	0	0	1	0	0.2	1.1	0.5	0.7	3.1	1.8	0	6.1	4.9	0	0	0	19.6
	54.8333	0	1	0	15	0	0	0	0	0	0.9	0.3	0.2	12.7	0	0	15.9	0.6	0.5	0	0	7
	55	0	1	0	4	11	0	0	0	0.7	0.8	0.1	1.3	30.3	1.9	0	11	3.8	0.8	0.1	0	1.5
	55.1667	0	0	0	0	41	0	0	0	0.5	0.5	0	4.9	40.2	8.7	0	1.1	15.9	0.6	0	0	1.8
	55.3333	0	0	1	2	24	0	6	0	0	0.5	0.1	26.5	24	12.7	0	0.5	12.1	0	0	0.2	0.2
	55.5	16	0	14	0	3	0	1	0	0.5	1.5	0.1	33.4	31.4	24.8	0.1	0.3	1.7	0	0	2.2	1.9
	55.6667	42	0	10	0	1	0	0	0	0	0	0	13.1	20.1	20.1	0.3	1.6	0.7	1.7	0	22.2	1.8
	55.8333	0	0	0	1	0	0	0	4.9	0.2	0.3	0	7.9	19.9	4.4	0.2	0.5	1.8	7.5	0	35.7	0.5
	56	0	1	0	2	0	0	4	6	1.3	0.7	0.4	1.3	0	1.3	0.2	1.5	0.9	22.4	0	0	0.4
	56.1667	0	4	0	1	0	0	0	0	1	1.1	1.1	0.6	0	1	0	0.3	0	2.2	0	0	2.6
	56.3333	0	18	0	1	0	0	0	0	6.5	1.6	3.3	0.5	0	0.4	0	1.7	0.9	1	0.3	0	8.8
	56.5	0	22	0	0	0	0	2	0	23.1	45.1	9.4	1.3	0	2.2	0	15.6	2.3	0	0	0.3	17.1
	56.6667	0	35	0	0	0	0	3	0	30.8	33.4	19.1	0.6	0	1.7	0	8.4	2	0.6	0	0.1	0.3
	56.8333	0	17	1	1	0	0	1	0	27.7	52.4	4.2	0.5	0	1.2	0.7	5.6	1.3	0.4	5.4	0	1.8
	57	0	12	0	3	0	0	1	0	45.2	54.9	0	0.6	0	2.5	27.4	1	1.8	0.8	25.5	0	1.5
	57.1667	0	42	0	4	1	23	1	0	33.8	8.5	0.1	0	0	2.6	0.3	1.1	1.2	0.6	15.9	0.9	26
	57.3333	0	29	3	25	0	35	11	0	68.3	5.4	0.3	0.8	0	1.7	0.1	0.6	14.3	0.9	7.7	0	8.4
	57.5	0	18	8	46	2	32	21	0	50	1	0.1	0	0	5.9	0.1	0	37.3	0.9	0	0	13.2
	57.6667	0	30	0	25	0	30	51	0	37.4	0.4	0.2	0.6	0.6	13.5	0.1	6.6	29	0.4	0	0	4
	57.8333	0	15	0	5	6	0	53	0	5.8	0.7	0.2	1.1	0	45.2	1.2	25	13.6	9.9	0.3	5.1	4.2
	58	0	4	0	0	44	0	10	4.6	7.1	2.2	0.6	1.1	0	42.9	0	31.5	57	11.1	0.5	33	13.4
	58.1667	0	0	0	2	9	0	28	0	0.5	0.2	0	0.7	0	28	0	20.7	22.4	0.2	0	0	1.8
	58.3333	0	0	0	0	42	0	33	0	0.1	0.6	0.2	1.8	3.9	11	0	50.5	0	1.8	0	22.4	1.7
	58.5	0	0	2	0	40	0	59	0	1.8	0.7	0.5	34.3	22.7	0.6	0.2	43.1	0	0	0	0	1.9
	58.6667	0	1	1	1	12	0	41	0	0.2	1.6	2.6	35	1.7	3.6	0.3	33.5	0	0	0.3	0	0.6
	58.8333	0	0	20	0	0	0	41	0	0.9	1.3	23.6	33.4	0	2.4	9.6	5.8	0	2.4	0.1	0	0.9
	59	0	0	10	1	0	0	9	0	8.2	8.4	40	51.1	17.9	21.7	17.5	0.7	0	3.3	0	0	2.8
	59.1667	14	0	1	0	1	0	1	0.7	1.7	31.6	3	6.1	0	6.4	33	0.7	0	1.8	0	0	8.2
	59.3333	7	0	0	41	0	0	0	0	0.3	32.5	1.3	0.3	0	31.7	0.5	1.5	0	0.6	0	4	5.6
	59.5	10	5	0	36	0	13	0	0	1.7	5.5	2.3	0.2	0	15.7	2.2	0.6	0	0.9	0	31.5	18.5
	59.6667	0	0	2	4	0	0	1	1.2	4.5	0.4	0.7	2.2	0	1.5	0.5	1.6	0	8.9	21.3	13	25.5
	59.8333	0	0	24	2	3	0	0	37.6	26.6	34.6	24.5	19.7	11.9	7.5	30	54	44	23.9	28.5	41.2	11.6
	60	0	15	32	3	51	0	0	34.2	47.1	59	56.7	50.1	46.9	41.6	54.9	34.2	65.1	8.7	53.6	34.8	17.2
	60.1667	0	3	63	38	50	0	3	35	37.9	54.4	62.1	49.2	47.7	59.5	55.1	53.9	56.8	19.9	57	34.5	12.9
	60.3333	0	10	47	53	41	1	17	60.9	66.5	58.7	56.3	55.4	47	63.4	43.4	52.6	57.6	27.9	31.5	6.1	35.8
	60.5	28	26	59	46	59	58	28	39.5	56.8	50.4	57.2	29.1	43.5	65.9	62.2	47.3	56.7	20.6	33.2	16.8	28
	60.6667	40	10	35	56	28	64	2	39.9	57.4	66.4	50.8	40.7	40.8	62.1	64.8	39.9	45.4	8	60	0	34
	60.8333	30	22	60	51	28	57	43	51	23.3	5.8	55.7	26.5	4.8	51	57.5	53.7	50.2	18.1	50	10	38.3
	61	46	35	64	55	2	22	13	37.1	49.6	50.2	53.7	55.4	39	60.2	63	30.6	49.4	22.5	29.1	28.5	52.3
	61.1667	17	45	55	56	1	0	45	26.8	50.4	57.4	53.8	44.5	31.5	52.8	26.7	63.9	53.8	60	34.9	53.8	67.3
	61.3333	34	47	49	50	4	2	25	53.8	52.1	57.8	61.5	53.9	38.1	51	15.4	53.8	59.1	50.5	17.9	61.7	51.6
	61.5	19	32	56	53	45	0	8	28.5	42.3	52.4	36.7	60.7	60.2	59.3	0.1	36.1	35	1.9	0	0.1	26.8
	61.6667	50	38	54	45	41	14	3	45.1	49.9	58.7	50.1	43.1	43.2	59.1	52.4	43.8	59.8	23.6	60	54.2	31.4
	61.8333	30	35	52	1	36	56	2	55.5	40.1	57.3	29.2	34.4	31.1	27	54.6	58.5	49.6	49.9	60	28.8	52.2
	62	0	11	4	2	53	55	5	38.2	51.1	6	36	47.9	27	21.8	53.2	66.8	42.4	9.1	11.5	19.8	33.7
	62.1667	0	32	1	5	28	21	11	53.5	54.2	60	49.9	31.9	53.4	64.8	28.1	48.7	41.6	63.3	60	27	55.7
	62.3333	18	40	1	37	5	8	39	36.8	49.3	37.4	50.2	44.8	33.8	65.3	58.3	59.2	68.8	42.9	50.9	32.3	60
	62.5	17	41	5	52	0	0	29	38	45.5	13.2	59.1	47.7	49.5	59.1	43.2	29.9	66.7	59	25.6	30.1	43.1
	62.6667	51	24	7	41	1	0	34	28.8	43.8	0.3	41	53.6	44.4	54.1	38.7	61.1	35.9	42.3	22.7	50.1	52.5
	62.8333	53	35	26	47	22	0	50	40.1	31.6	36.9	55.5	34.5	20.7	64.3	44.4	43.1	49.1	20.2	47.3	61.1	55.6
	63	33	38	44	57	45	9	40	45.7	44.2	35.7	13	54.6	9.9	30.3	47.8	54.8	52.6	30	51	11.8	48.8
	63.1667	23	33	62	49	52	24	15	32.2	48.8	55.4	31.3	49	19.5	40.3	24.1	25.6	27.8	56.7	46.8	47.2	35.6
	63.3333	48	29	56	53	52	60	58	32	29.8	38.4	26.5	36.1	31.7	39.3	25	44.3	44.6	42.3	32.2	49.8	21.7
	63.5	38	39	34	51	37	49	37	47.9	32.2	43.6	46.3	35.3	37.3	20.3	51.3	44.5	48.1	49.5	38.5	54.4	37.2
	63.6667	52	50	45	53	61	31	42	13.7	38.2	22.5	33.2	26	23.2	28	56.9	49.6	61.1	21.4	60	55	40
	63.8333	22	24	55	54	40	64	54	48.9	49.4	27.8	32.1	28.2	0.3	5.5	53.8	16.5	57.4	33	40.4	37.4	34.2
	64	43	6	35	23	42	60	23	41.3	41.4	54.5	39.6	47.4	10.8	3.1	43.6	10.5	43.9	55	5.3	43.2	27.1
	64.1667	58	0	53	36	56	33	27	45.8	28.4	35.1	38.4	29.5	27.4	4.7	37.9	44.2	66.6	32.4	37	16.4	42.7
	64.3333	34	1	50	10	39	45	67	44.3	32.9	29	22.4	28.6	11.9	18.4	46.9	34.5	30.3	21.8	0	35.7	40.5
	64.5	48	0	45	33	45	55	60	51.9	15.4	44.1	31	28.7	1.5	15.4	45.1	30.7	21.7	44.1	0.7	42.4	39.5
	64.6667	33	0	54	47	32	12	8	21.3	29.6	27.4	37.6	36.4	31.7	5	29.9	40	32.8	18	34	33.2	35.8
	64.8333	51	0	58	31	47	59	16	22.8	31.9	25.9	27.4	20	27.6	1.3	17.4	22	45	44.4	33	22.3	19.9
	65	11	1	52	47	37	60	17	21.5	36.7	32.9	38.8	22.9	37.5	2.8	55.4	31.3	40.2	0.9	39.4	47.6	0.3
	65.1667	57	26	61	47	26	68	37	27.7	37.6	42.7	35.1	29.2	17.2	18.8	37.9	0.6	13.6	1.1	0.8	18.3	0
	65.3333	42	4	26	35	34	43	42	39.3	20.7	37.4	41	14.5	28.3	19.7	49.2	0	8.1	2.7	10.5	54.5	2.8
	65.5	33	16	55	23	30	50	25	24	16.8	31.9	30.9	35.9	25.3	63.9	56.8	3.3	0.9	0.1	2.8	16.1	0.2
	65.6667	12	22	19	44	63	55	33	31.5	27.6	25.7	25.4	37.2	53.4	47.6	51.9	10.1	21.4	0	0.3	39.4	0
	65.8333	52	16	0	33	60	35	9	44.1	34.6	22	33.2	37.6	41	13.8	16.2	39.4	31.6	0.4	3.6	52.3	0
	66	44	24	4	45	32	65	24	35.8	10.6	44.3	30.2	52.1	29	38.5	50.6	38.5	38.9	35.3	2.1	52.1	5.5
	66.1667	32	4	29	34	22	69	7	32.7	1.3	34.4	24	48.9	42.5	59.4	63.1	32.5	41.4	39.9	0	49	0
	66.3333	48	0	66	38	26	53	19	31.8	2	45.3	40.4	37	40.3	50.3	45.4	38.6	21.1	4.6	0.4	51	4.9
	66.5	15	2	56	32	37	52	29	35.9	0.2	33.7	45.2	43.6	46.2	46	30.5	52.5	10.2	3.9	2.6	44.8	13.5
	66.6667	17	0	61	34	53	58	35	21.4	6.4	64.4	32	61.4	42	73	19.7	44.5	51.8	1.2	7.8	1.9	19.5
	66.8333	0	0	59	45	30	61	38	49.4	1.2	57	38.1	51.4	37.9	45.3	37.7	4.3	46.3	3	21.6	0.3	2.2
	67	0	1	60	47	53	51	9	28.6	5.5	45	44.7	55.8	61.5	42.5	28.6	0.2	46.2	3.1	12.4	0.8	0
	67.1667	0	0	54	50	48	48	0	51.8	2.1	58.3	43.4	54.4	44.2	36.9	28.3	0	50.7	55.3	52.8	0.5	0
	67.3333	0	0	37	10	26	36	4	48.1	0.4	47	41.3	49.4	40.4	57.3	38.7	3.3	46.9	43	29.5	6.6	0.3
	67.5	0	0	56	1	5	35	2	42.6	25.1	40.2	49.7	53	56.3	36	26.6	3	33.6	38.6	52.9	39	0.3
	67.6667	0	0	54	0	0	36	0	32.9	8.9	42.7	48	64.7	40.1	46.5	0.2	6.8	2.3	30.9	45.5	0.5	0
	67.8333	0	0	48	0	1	41	0	46.8	41.6	61.5	1.8	48.6	41.7	20.2	0.4	3.9	0.9	2.6	44.5	0.6	0
	68	0	31	33	0	0	14	0	7.5	30.8	56.2	3.2	59.3	56.1	5.2	0	2.8	3.3	2	34.9	0.4	3
	68.1667	0	11	34	8	0	0	0	6	13.4	29.9	1.4	68.5	40.8	1.4	1.4	1	1.7	1.1	43.3	36.7	0
	68.3333	0	28	2	24	0	0	1	1.1	27.8	37.8	0.8	55.4	44	2.7	0	7.9	2.8	1.9	16.2	18.3	0
	68.5	16	19	18	0	0	0	1	2.1	10	3	3.2	49.6	39.9	1.7	0	0.5	2.7	9.1	2.2	50.4	0.2
	68.6667	30	23	62	1	0	40	3	1.7	0.9	2	0.1	55.7	23.3	2.1	1.7	2.7	3.6	13.9	0.3	36.9	2
	68.8333	43	31	55	12	0	50	0	3.9	0.6	0.8	0.2	60.5	40.6	0.6	2	14.1	9.6	2.9	9.2	1.8	0
	69	33	10	55	25	0	62	1	2.9	2.7	0.4	3.3	50.9	55.7	35.3	1.7	5.1	17.9	3.2	35.5	1.4	4.4
	69.1667	24	1	53	39	0	48	2	2.4	0.9	6.2	0.4	39.8	61.1	5.7	0.3	0.5	3.2	0.9	29.9	0.1	0
	69.3333	43	0	60	19	0	37	0	12.2	0.8	1.6	4.5	54.6	41.9	14.4	3.7	1.8	1.8	1.7	43.7	5.4	0
	69.5	35	0	56	0	0	35	2	29.1	4.9	5.5	7.8	37.4	47.2	3.9	0.7	0.4	4	2.8	0.7	18.1	1.3
	69.6667	40	0	59	1	0	0	7	5.3	1.6	4	0.9	3.6	31.6	2.2	0	0.8	1.3	6.9	0	0.8	0.1
	69.8333	27	2	55	0	8	0	8	0.8	11.5	38.8	18.5	0.1	26.7	1.4	2.3	2.6	5.9	8.9	0.3	2.5	15.2
	70	55	1	60	2	25	19	49	1.2	21.3	2.5	16.8	2.6	4.7	24.1	1.2	0.6	25.7	8.2	0	34.2	22.5
	70.1667	26	4	40	6	42	63	13	7.7	3.8	51.3	1.9	7.9	3.4	46.3	0.9	21.9	15.1	13.4	2.7	24.5	42
	70.3333	26	4	69	12	40	45	45	6.3	0.4	40.6	4.3	46.8	1.5	69.5	2.4	3.3	19	0.5	0	0.4	35.7
	70.5	38	5	53	2	50	78	28	5.3	4.4	30.8	7	62.5	5.7	36	8	27.3	40.8	19.2	1.1	2.8	6.2
	70.6667	1	4	52	10	25	59	19	1.1	23.7	51.5	30.8	59.3	1.3	48.9	56.7	62.1	36.1	39.6	3	1.6	0
	70.8333	23	27	63	31	41	27	38	21	29.1	57.8	44.2	61.1	6.1	63.5	29.9	21.3	3.9	37.7	25.9	50.8	2.4
	71	49	16	52	58	51	12	21	38.9	26.3	58.3	21.2	54	0.5	32.5	0.4	3.4	8	13.9	57.8	9.5	22.2
	71.1667	3	36	55	42	43	0	13	41	32	56.1	26.7	52.7	1.5	51.6	12.1	4.7	20.2	23.4	34.6	1.2	16.8
	71.3333	7	47	45	24	33	0	32	44.5	42.9	51.5	37.3	69.4	5.1	46.6	32.3	4.4	33.4	48.4	19.3	2.1	21.7
	71.5	0	33	3	33	42	2	21	41	34	58.8	52.3	72.9	13.3	44.1	16.6	3	8.5	15.7	7.3	0.5	18
	71.6667	0	26	39	15	51	9	5	55.4	44.8	67.2	29.5	51.9	40.9	29.9	2.2	29.2	3	0.5	27.8	2.3	14.3
	71.8333	0	27	2	31	41	1	0	30.2	39.2	47.3	50.1	59.4	38	68	35.7	57	33	36.1	50.2	51.8	47.6
	72	0	30	11	59	54	59	0	46	25.7	63.3	48.8	68.8	37.5	64.2	9	39.6	61.1	13.1	49.1	51	6.9
	72.1667	0	31	64	37	27	70	0	48.6	35.1	63.6	38.8	54.5	66.7	58.1	20.3	55.6	29.3	0.1	31.9	60.6	11
	72.3333	0	12	55	33	40	30	0	24.1	34.6	28.9	39.3	50	36.3	49.5	30.5	54.9	36.7	0.1	47.1	4.1	16.3
	72.5	0	16	59	46	2	0	0	34	30.7	40.8	20.8	53.8	51.4	38.9	50.4	33.4	29.3	0	77.4	0.2	24.7
	72.6667	6	28	61	43	24	26	4	42.9	19.5	50.7	22	35	40	48.4	42.6	15.2	54.7	5.2	14.7	1.2	7.1
	72.8333	15	30	41	20	39	5	1	45.4	34.8	50.8	45.5	10.4	51.3	41.8	19.2	0.3	38.5	5.7	42.1	0	0
	73	0	0	0	0	0	0	0	44.4	22.9	45	28.5	1.4	43.2	23.5	34.2	11	49	0.5	70.5	1.2	0
	73.1667	0	0	0	0	0	0	0	42.1	42.7	48	59	1.6	40.8	2.5	26.5	31.1	52.7	0	43.1	22.1	0.1
	73.3333	0	0	0	0	0	0	0	39.1	55.9	60.8	44.5	0.1	9	2.8	48.7	18.6	46.2	2.3	10.1	29.9	0.9
	73.5	0	0	0	0	0	0	0	48.6	30.7	58.9	49.1	1.6	3.4	1.5	32.7	47.8	35.8	15.4	25.6	4.8	0
	73.6667	0	0	0	0	0	0	0	23.3	34.5	51.6	47.2	2	1.7	4.5	40.7	27.9	49.9	14	47.7	5.1	0.9
	73.8333	0	0	0	0	0	0	0	34.1	51.1	40.6	18.2	0.6	1.4	1.8	33.8	49	53.1	20.1	37.7	0.1	0
	74	0	0	0	0	0	0	0	32.1	35.7	45.6	48.8	0	1.4	0.5	45.9	38.2	40.7	10.6	54.6	2.5	0
	74.1667	0	0	0	0	0	0	0	33.8	23.5	43.3	10.1	0.7	1	12.5	46.9	33.8	45.2	4.5	50.9	0.2	0.8
	74.3333	0	0	0	0	0	0	0	40.9	65	55.5	48.3	15	0	33.8	19	39.1	36.5	0	32.2	3.4	2.4
	74.5	0	0	0	0	0	0	0	47	54.3	49.3	36.4	37.2	2.1	56.1	48.8	43.4	36.4	10.9	14.2	1	24.1
	74.6667	0	0	0	0	0	0	0	51.8	54.3	43.4	33.4	54.5	7.2	42.4	37.3	47.3	45.4	37	0	2.4	18.1
	74.8333	0	0	0	0	0	0	0	29.7	29.9	45.4	10	49.9	15.2	21.7	33.3	37.5	10.2	28.7	0.9	0	0
	75	0	0	0	0	0	0	0	8.3	13.9	3.3	0.1	45.4	0.9	5.8	17.6	49.1	0.9	5.5	0.2	0.1	0
	75.1667	0	0	0	0	0	0	0	41.9	0.6	1	0	40.1	0.8	2.2	1.8	50.4	0	2	0	0.4	0
	75.3333	0	0	0	0	0	0	0	23.6	1.6	0.5	0	53.4	12.7	1.9	2.3	49.9	0	1.2	0.1	0.4	0
	75.5	0	0	0	0	0	0	0	0	0.4	0.9	0	7.9	50	10.6	4.1	50.6	0.1	1.4	0.4	3.6	0
	75.6667	0	0	0	0	0	0	0	2.1	1.9	1.3	0	11.9	26.9	3.1	0.3	48.2	0	2.7	1.6	0.8	0.3
	75.8333	0	0	0	0	0	0	0	0.3	0	0.4	0	0	8.1	2.3	3.9	43.5	0	1	0.1	0.2	0
	76	0	0	0	0	0	0	0	0.2	2.8	1.1	0.7	0	0	1.9	1.2	15.8	1.4	20.2	0	0.2	0.1
	76.1667	0	0	0	0	0	0	0	1	3.5	1.8	0	0	0.6	1.1	5.8	2.1	0	3.5	1.5	0.1	0.1
	76.3333	0	0	0	0	0	0	0	0.5	2.4	5.2	0	0	0.7	1.1	5.4	1.3	0	0	0	0	0
	76.5	0	0	0	0	0	0	0	1.6	2.3	0.6	0	0	0.3	1.8	2.3	1.6	0	3.2	0.6	0	0.6
	76.6667	0	0	0	0	0	0	0	1	2	0.2	0.1	0	3.7	6.5	0.7	4.6	0	2.6	0.2	0	2.5
	76.8333	0	0	0	0	0	0	0	1.7	4.3	0.8	5.7	0	1.7	31.4	0.6	4.3	12.7	0.5	7.1	29.7	0
	77	0	0	0	0	0	0	0	0.3	28.4	1	22.7	2.4	0.6	37.2	1.8	1.2	0	1.6	0	49.1	0.3
	77.1667	0	0	0	0	0	0	0	0.8	39.9	1.5	17.7	0	1.3	22.8	0.6	0.5	0	17.3	0	7.2	0
	77.3333	0	0	0	0	0	0	0	0.6	18.5	25.7	27.1	0	0.5	48.1	1.3	7.7	0	1.3	0	42.2	0.6
	77.5	0	0	0	0	0	0	0	0	1.8	36.6	0	0	2.2	10	1.5	18.7	0	0.9	0	53.5	0
	77.6667	0	0	0	0	0	0	0	1.1	2.9	13.6	0	0	4.8	16.7	6.3	1.4	4.5	0.7	0	36.8	0
	77.8333	0	0	0	0	0	0	0	0.2	0.7	1.2	0	0.1	28.3	3.3	29.6	1.2	0	3.4	0	24	0.2
	78	0	2	1	32	0	0	1	0.6	3	1.6	0	0	24.5	3	10.2	2.3	0	8.5	0.2	0.4	26.2
	78.1667	0	26	0	7	0	0	0	0.2	0.3	0	0	0	40.4	1.9	2.4	2.2	0	15.3	0.3	0.3	30.4
	78.3333	0	21	1	6	1	0	1	0	1.6	1.1	0	0	32.9	1.7	0.1	1.2	0.1	1.6	0	0.5	20.1
	78.5	3	0	1	0	15	0	1	2.5	1.6	0.5	0.1	17.3	42.3	1.3	3.1	0.9	0	0.5	0	0.3	13.6
	78.6667	10	0	0	0	28	0	4	0.5	2.6	1.5	0	39	10.4	2	1.3	7.8	0	3	0.2	0.2	4.2
	78.8333	0	0	18	1	8	0	16	1	7.5	1.4	0	0.8	1.7	2.5	0.2	24	0	3.2	5.3	0.4	12.7
	79	0	0	25	2	20	0	32	3.4	44.5	2	0	10.4	0	0.1	3.2	33.8	0	2.7	37.8	0.2	0
	79.1667	0	0	5	1	1	0	39	4	30.3	35.4	0	0	0.4	0.6	6.6	29.6	22.9	3.8	11.4	0	0
	79.3333	0	3	0	2	1	0	45	27.6	33.5	27.2	0	0	1	20.7	11.4	48.6	26.2	1.4	0	0.3	0
	79.5	0	0	0	2	0	44	36	43.9	10.7	36.7	0	0	2.3	7.9	35.3	24.6	46	18.5	0	1.1	0
	79.6667	0	0	0	0	0	24	23	16.6	1.5	36.7	0	0	2.3	12.1	22.8	7.7	45.8	30.8	0	0	0.1
	79.8333	0	0	0	0	0	29	2	0.2	1.1	9.6	0	0	1	4.8	41	1.9	22	28.5	0	0.6	0
	80	0	0	3	10	0	6	0	0	1.1	9.5	1	0	2.5	1.3	28.5	6.1	31.3	48.6	0	0.2	0.4
	80.1667	0	0	2	30	0	17	0	0.6	0	0	0	0	0	0	45.8	2.1	13.1	34.2	0	0.2	0
	80.3333	0	1	0	30	0	58	2	1	1.6	0	0	0	2.2	0.8	0.7	0.7	0.5	19.1	0	1.9	0.8
	80.5	0	3	3	0	1	43	0	0.2	2.2	0	0	0	1.5	1.6	7.1	4.5	2.1	4.2	0	48.1	0
	80.6667	0	11	0	0	0	0	0	0.3	0.4	0	0.1	0	1.1	0.4	0.8	0.6	0.5	0.4	0	40	0
	80.8333	0	20	6	0	2	0	0	0	7.8	0	0.2	0	20.9	0	0	0	1.6	0	0	19.4	0
	81	0	33	27	0	10	0	0	0.2	30	0	33.3	0.5	41.1	20.4	0.5	5.9	2.9	0	1.8	0	19.8
	81.1667	0	27	44	0	30	0	0	0.6	16.9	0	3.7	9.8	12.7	52.8	3.8	1.6	1.8	1.5	0	0.2	0.3
	81.3333	0	13	53	0	17	0	0	0.1	29	0	0.7	11.8	0.7	43.5	1.9	0.4	2.3	15.4	0	0.3	0
	81.5	0	2	53	0	6	0	0	0.4	3.4	0	0	20.3	1.3	38	1.9	2.4	0	6.9	0	0.2	0
	81.6667	0	1	46	0	2	0	1	0.8	0.8	0	0	0	2.1	12.3	16.8	3.5	3.1	0.7	1.6	0	0
	81.8333	0	0	37	0	0	0	25	8.4	1.6	0	0	0	1.5	2.8	7.6	0.6	10	1.8	0	0	0.3
	82	35	0	9	9	0	0	28	2.1	1.8	0	0	1	0	0.3	1.4	0	2.9	2.4	0	0	0
	82.1667	11	0	2	29	1	0	24	0.3	1	0.1	0	0	1	0.9	1	2	2.5	1.1	0	0	0.2
	82.3333	0	0	0	0	0	0	19	0	0.2	0	0	0	2.1	0	0.5	0.5	14.9	55.1	0	2.2	0
	82.5	0	0	1	0	0	0	36	0	0.3	5.8	0	0	0.3	0.2	0.3	13.9	17.6	20.6	0.1	0	0.3
	82.6667	0	0	1	0	0	0	12	0	0.9	17.8	0	0	17.5	1.8	21.5	26.9	14.3	38.4	1.1	0	0.1
	82.8333	0	0	1	2	0	0	2	0.3	2.4	0	8.5	0.2	14.9	3.1	24.2	41.2	1.6	3.9	2.6	44.1	7.1
	83	0	0	0	2	1	0	0	0	10.1	0	2.4	0	1.6	16.2	33.3	27.1	0	1.1	0	1.3	0.1
	83.1667	0	2	1	9	0	0	1	0.3	36.6	0	0.8	17.8	3.3	11.9	9.6	0.3	1.8	0	0	0	0.1
	83.3333	0	0	2	16	2	27	0	0	19.5	0	0	0.5	0.7	0.5	2.9	8.9	0	1.4	0	0	0
	83.5	0	2	4	40	18	51	2	0	1.5	0.1	0.8	4.8	1.7	2	0.8	0.7	1.5	0.3	0.2	0.2	0.2
	83.6667	1	4	8	6	16	0	1	8.2	1.5	0	0.1	0	3.1	0.5	1.7	1.9	17.1	1.7	0.1	1	7.1
	83.8333	0	2	12	1	18	0	11	20.5	1.8	11.7	0.3	7	3.5	1.1	0.4	0.7	17.3	1	0.6	0	0
	84	0	4	0	0	45	0	18	0.1	3.1	6.5	0.4	19.7	44.9	6.8	1.6	1.4	5.4	0.9	0	18.3	0.4
	84.1667	9	25	3	5	20	0	22	1.3	1.2	0	35	0.2	45.8	46.8	22.7	12.5	5.2	33.5	0	4.4	0.1
	84.3333	32	27	21	38	45	0	48	1	20	1.6	31.6	2.4	23.3	54.3	30.1	26.8	3	32.8	2.1	0.8	4.3
	84.5	46	19	50	18	49	0	5	0.3	18.3	3.7	16.5	0.3	10	50.4	35.7	39.7	51.1	30.8	32.1	18.1	35.7
	84.6667	16	23	64	35	59	62	5	27.2	4.8	49.6	27.9	1.3	6.4	59.9	33.6	34.8	40.8	40.9	43.8	36.5	39
	84.8333	38	24	52	29	50	40	32	8.4	33.4	57	24	10.5	51.4	67.9	27.8	11.5	42.4	25.1	3.7	19.9	22.6
	85	13	20	42	2	59	10	44	25.7	38.5	56.7	43.1	13.4	48.9	55.6	48.1	27.2	56.9	47.3	32.1	21.5	25.3
	85.1667	0	29	48	11	54	37	66	64.9	35.6	55.3	47.9	56	26.1	65.6	59.4	32.6	55.8	27.5	35.7	35.5	16
	85.3333	0	45	54	38	43	0	29	63.5	38.8	61.8	8.3	59.6	42.1	65.4	47.3	8.9	27.6	45.1	35.2	72.9	62.9
	85.5	0	29	38	45	60	0	32	44.3	40.1	63	1.4	52.6	54.1	50.6	55.8	65.4	49.7	37.4	39.7	59.8	54.1
	85.6667	0	32	35	51	43	0	6	7.9	42.5	54.2	26.9	64.5	58.9	44.7	49	28.7	55.1	27	88.2	55.2	32.2
	85.8333	16	14	64	35	38	2	2	55.6	36	54.7	37.2	40	67.2	56.2	28.4	14.7	52.5	42.6	70.3	13.9	25.5
	86	3	42	49	1	24	47	0	43.8	39.7	54.7	17.6	57.6	45.2	52.4	4.9	50.1	59.7	44.7	59.9	0	47.6
	86.1667	19	13	0	1	2	41	5	60.9	32.4	46.5	35.7	44.3	7.2	32.4	11.6	38.4	63.7	46.9	53.1	1	54.5
	86.3333	10	18	2	2	0	48	6	47.7	14	4.6	17.5	70.2	15.6	67	2.7	27.8	60	36	56.8	2.2	44.1
	86.5	57	33	1	17	0	10	36	14.1	9.5	4.2	16.4	68.5	0	8	9.4	49.9	62.7	56.3	67.8	13.7	6.1
	86.6667	38	25	0	38	10	18	25	22.2	9.4	1.5	47.4	64.2	0.2	24.8	36.1	18	60.7	39.9	3.9	32.6	37.5
	86.8333	35	20	16	42	37	7	28	54.2	9.4	32.6	40.5	44.6	0	55.5	36.5	44.3	48.3	40.3	19.9	46.3	5
	87	0	26	64	6	60	0	51	33.6	0.2	59	55.6	61.4	7.5	49.6	12.9	40.3	52.4	33.3	64.8	46.9	3.4
	87.1667	0	39	58	16	64	0	57	60.4	11.9	59	53.1	62.1	57.1	70.5	52.8	27.9	48.1	20.8	71.1	60.5	0
	87.3333	0	44	60	27	56	0	15	57.7	11.5	70.9	14.2	61.1	47.7	52	34.1	11.7	43.9	51.9	57.6	17.5	1.5
	87.5	0	50	66	34	50	1	35	64.8	0	63.5	34.6	60.4	52.2	39.5	10.7	30.5	49.5	45.6	50.3	0.3	0.2
	87.6667	1	19	60	36	51	0	25	56	2.2	50.5	27.5	45.7	43.1	14.4	1.5	41.2	52.9	19	78.1	0	0.4
	87.8333	23	24	48	41	44	0	41	6.6	10.9	56.7	40.6	62.7	46.1	51.9	21.3	52.2	50.6	45.6	51.9	0	0
	88	32	7	57	46	34	47	61	2.3	2.5	57.9	47.6	61.6	49.5	30.3	34.5	42.1	55.9	40.6	59.5	1.9	3.6
	88.1667	41	19	46	6	46	61	23	8.4	26.4	59.1	31.7	44.7	53.6	61.3	45.9	53.7	39.8	19	10.4	0	3.1
	88.3333	45	0	45	15	32	40	21	1.1	38.8	67.2	3.1	56.1	14.2	57.4	43.8	20.2	34.7	15.9	1.5	1.8	33.4
	88.5	38	0	24	40	31	8	41	38.8	30.8	61.8	0.9	74.4	48.2	33.5	40.5	2.1	39.8	35.8	3.3	9.6	55
	88.6667	36	0	33	51	21	62	51	53.8	36.2	70.8	3.7	47.3	36.6	27.6	32.4	1.2	59.1	9.8	4.1	32.9	43.3
	88.8333	38	0	50	34	65	51	56	21.9	34.6	60.1	2.5	25.9	54	38.3	46.1	9.9	13.5	0	1.8	13	0
	89	38	0	19	34	35	5	12	42.5	34.9	66.5	4.1	54.9	54.6	38.4	15.4	13.9	1.5	0.9	19.8	65.4	18.3
	89.1667	57	1	2	46	62	0	48	14.3	42.6	62.5	0.6	48.6	49.7	46.3	30.4	0.4	0.7	30.4	50	53.6	0
	89.3333	50	1	0	37	39	0	32	46.1	38.8	65.2	6.8	61.8	27.7	37	40.6	1.6	0.6	37.7	42.3	46.2	0.1
	89.5	22	6	0	52	39	2	20	56.5	50.7	54	39.9	64.5	47.7	2.1	36.8	0.9	2.2	11.7	38.1	62.3	0
	89.6667	59	0	1	43	29	5	38	16.8	46	68	32	62.1	46.5	1.8	45.7	2.7	3.4	3.1	37	33.6	0
	89.8333	41	0	4	50	41	36	52	53.2	39.2	63.1	38.9	41.2	49.2	2.7	35.5	28.6	1.1	3.6	37.9	48.5	0.3
	90	50	0	0	60	33	10	15	32	43.8	67.7	31.4	43.4	42.2	3.3	18.2	42.6	1.3	38.1	49.4	44.2	0
	90.1667	29	3	2	54	44	59	2	24.7	37.6	63	50.7	41.2	3.2	0.5	9.7	28.3	2.6	40.7	76.5	61.9	0
	90.3333	45	6	1	52	31	58	1	45.1	14.5	58.4	35.6	42.5	1.5	5.9	52.2	40.9	19.7	30.2	31.1	36.5	0
	90.5	33	24	16	36	48	16	0	43.4	0.3	63.4	33.8	54.2	1	1.3	55.2	46.9	13.9	21.4	25.3	60.3	1.7
	90.6667	11	49	38	14	39	51	1	53.9	5.1	56.2	33.1	49.2	28.7	3	34.6	22.5	2.6	23.2	62.3	55.6	0.1
	90.8333	51	28	33	9	34	18	0	11.4	27.3	67.8	41.3	26.8	5.7	23.8	37.3	42.3	43.8	47.8	36.4	39.5	0
	91	68	48	43	54	40	35	0	41	25.3	57.3	41.9	48.8	2.8	44.4	41.8	2.6	48.7	33	13.3	37.8	5.6
	91.1667	54	14	40	40	47	54	1	2.8	22.5	71.5	47.1	61.3	1.5	33.7	38.6	6.4	32.2	40.8	21.5	25	15.5
	91.3333	40	22	43	27	37	19	0	0	28.5	64.1	36.2	37.8	3.7	20	34.8	4.7	36.8	56.9	51.4	66.7	5.7
	91.5	33	3	30	29	4	42	1	0.6	11.8	59.8	54.1	37.2	9.7	1.1	0.6	1.5	39.1	33.9	67.1	39	15.8
	91.6667	21	0	15	41	1	46	0	0.1	15.9	41.8	32.7	33.8	41.3	2.4	2	0.7	35.1	4.8	51.4	58.9	24.4
	91.8333	1	3	22	24	0	34	0	2.6	16.4	4.2	34.3	46.3	62.4	1.5	1.1	1.7	29.7	1.3	12.8	43.7	14.3
	92	0	0	0	5	0	17	1	0.9	14.4	3.4	37.7	43.7	41.6	2.9	1.3	0.1	2.4	2.1	5.5	58.6	36.8
	92.1667	0	0	0	5	0	43	2	0.2	1.5	4.6	1.9	18.8	47.3	18.2	3.3	1.3	2	0.3	0	43.4	6.9
	92.3333	1	0	3	6	1	47	0	1.4	25	1.8	0	1.9	46.5	33.1	3.1	17.7	0	2	0	29.5	22.5
	92.5	12	0	0	14	0	25	0	0	5.8	2.7	0.6	0.4	49.5	45.6	1.2	0.2	0	0.2	0	46.6	49.7
	92.6667	21	3	0	55	0	40	0	0	12.9	24.6	0	2	53.7	67.4	3.2	1.5	3.2	4.9	0	29.2	7.5
	92.8333	21	0	0	23	0	17	0	0.1	16.4	61.6	0.2	1.2	47.1	59.8	9.9	1.8	0.8	1.7	0.3	29.9	15.6
	93	0	0	0	18	0	63	1	0.7	45.9	69	0.3	1.7	38.8	39	0.8	0.9	6.5	3.8	0	24.2	28.5
	93.1667	32	2	0	16	7	51	1	1.4	12	68.8	0	0.1	54.3	43.6	3.4	14.2	7.9	24.4	0	42.1	0
	93.3333	9	6	2	21	5	8	4	0	17.4	71.2	0.9	0	42.1	29	2.3	2.6	0.4	9.4	0	0.1	0
	93.5	21	0	4	19	47	15	20	0.6	14.5	58.7	0.7	0.9	43.2	39.7	0.1	2	7.1	1.8	10	0.2	0.3
	93.6667	29	0	9	13	41	35	42	4.8	35.9	72.5	0	9.5	10.3	57.7	8.2	1.2	6.6	30.2	13.1	0.1	0
	93.8333	40	0	20	35	49	21	17	23.5	35	60.1	2.8	13.5	6	30.9	16.8	1.3	0.7	33.3	1.5	0.3	0
	94	47	0	42	9	19	19	39	16.2	39.5	71.6	0.4	41.6	11.3	53.4	1.3	19.1	24	2.9	0	0	0
	94.1667	20	0	40	17	34	0	50	26.5	51.6	69.6	0.3	52.5	54.6	33.9	5.3	34.6	36.3	3.7	0	0.4	0.2
	94.3333	57	1	15	26	44	0	24	45.8	34	56	3	47.8	53.2	31.6	16.7	33.4	30.6	9.5	0	0.3	0
	94.5	46	1	42	20	32	0	27	34.6	25.9	39.1	34.5	62.6	51.9	36.8	43.9	49.3	34.7	34.5	0	2.4	29
	94.6667	59	37	53	46	24	0	13	41.1	44.5	61.7	32.3	62.2	40.9	17.8	21	20	49	49.5	0	30.4	49
	94.8333	59	33	45	8	29	0	8	38.4	38	67.6	54.1	46.4	42.1	23.1	57.9	4.6	42.6	36	22.9	7.1	24.5
	95	41	34	48	37	23	0	62	45.8	47.5	62.9	22.6	57.1	44.6	46.8	24.6	2.1	45.3	39.8	24.9	0	16.3
	95.1667	35	43	55	35	45	0	33	50.2	41	69.4	30.7	57.1	44.7	34.3	40.1	5.1	26.4	5.3	52.6	0.2	18.9
	95.3333	35	22	33	4	35	0	15	39.7	29.1	46.6	2.1	37.9	49	28.1	27.7	30.6	56.1	1.2	74.4	0	33.1
	95.5	23	51	53	28	0	4	20	21.9	44	64.2	0.2	58.6	42.4	43.6	0.3	56.4	63.3	3.3	35.3	0	44
	95.6667	27	27	60	16	0	0	30	39.3	40.1	57.5	0.2	57.8	38.6	56.4	0.2	37.6	53.3	1.2	16.1	0	18.2
	95.8333	39	32	29	25	0	0	54	37.3	26.6	17.3	1.3	49.8	18.9	45	0	30.6	58.5	5	54.2	1.3	4.1
	96	6	12	60	66	1	0	39	27.2	33	8.5	0	64.8	1	6.6	0	17.6	39.3	16.3	69.2	0	7.2
	96.1667	52	29	57	56	0	0	35	52.7	19.6	50.8	4.1	54.7	1.2	1.6	20.8	24.8	44.9	27.8	41.4	0	0.3
	96.3333	40	27	45	49	0	0	28	17.2	15.2	46.9	27.9	56.4	0.8	2.1	44.1	26.9	54.9	4.6	47.8	0	0.2
	96.5	1	16	42	50	0	0	12	35.3	28	4.2	41.8	44.3	0.6	1.8	20.9	46.8	51.8	1.4	23.3	0	0
	96.6667	0	35	36	22	1	0	21	31.8	25.8	0	28.1	48.4	1.1	0	36.2	36	50	24.3	1.1	0	0.1
	96.8333	0	16	7	6	0	0	1	33.8	20.1	0.1	38.5	23.1	1.2	2.5	48.2	31.3	42.1	28	19.4	20.3	0
	97	0	34	56	1	0	0	0	34.4	27	0.6	35.3	28.2	2.5	0.6	48.2	19.3	35.7	15	1.1	45.6	3.2
	97.1667	0	37	65	2	0	16	0	41.8	51.1	35.1	32.1	26.5	23.6	10.7	38.4	27	50.8	9.9	0.3	36.3	0.1
	97.3333	0	44	50	2	2	40	0	24.7	54.2	62.5	35.2	53.6	50.3	36.7	31.4	65	52.1	1.9	2.3	23.1	0
	97.5	0	37	54	16	34	37	0	24.2	52.8	49.7	42.8	23	18.9	15	42.5	20.4	22.5	0.3	24.5	40.1	0.2
	97.6667	0	29	31	10	33	28	0	40.3	24.5	46.2	23.8	2	13.1	1.3	54.3	35.5	26.9	0	27.2	38.6	0.3
	97.8333	0	34	56	0	38	33	0	62.6	5.8	43.4	24.8	1	0.4	1.4	41.3	29.8	5	0	0	5	0
	98	0	36	32	1	37	3	0	34.3	32.1	9.8	10.1	3.4	1.9	1.6	42.6	34.2	34.5	0	0	0	0
	98.1667	0	23	52	3	55	34	7	24	17	5.2	40.2	1.3	2.8	5	20.2	35.1	24.4	0	0	0	0.1
	98.3333	24	14	31	2	37	0	5	9.7	29.9	2.9	6.8	1.2	0.7	0.7	21.8	27.6	12	0	0	0	0
	98.5	34	5	5	47	56	0	2	5.8	18.1	1.6	2.3	1.6	0.3	9.4	37.3	22.9	1.2	0	0.2	0	0.1
	98.6667	12	2	0	39	35	0	2	0	29	0.9	0.6	0.5	0.5	38.5	28.3	47	0	0	0	0	0
	98.8333	0	0	0	57	40	0	0	0	3.5	2.5	0	1.3	0.9	48.5	22.7	18.4	0	0	0	0	0
	99	0	0	1	32	42	0	0	0	10.5	0	0.4	1	2.6	51.8	12.2	16.5	0.3	0	0	0	0.1
	99.1667	0	1	1	3	9	0	0	0	12.4	1.4	0.5	4.1	0.2	29.4	7.5	1.9	1	0.5	0.2	0	0
	99.3333	0	0	1	2	1	0	1	0	20.9	1.7	0.8	40.7	0.9	0.5	1.4	1.3	0.1	0.5	28.6	0	0
	99.5	0	0	0	1	0	1	0	0	34.7	1.4	1.1	50.1	0.2	1.5	0.1	9.4	0.3	0	5.5	0	0
	99.6667	0	0	1	1	19	0	0	0	16.6	6.8	11.7	52.9	0.2	1.2	0.8	2.6	1	0	0.1	11.7	0.2
	99.8333	0	25	0	3	1	0	1	0	5.7	11.7	9.5	14.2	0	1.2	7.5	8.1	0.4	1.1	0	0	0
	100	0	3	1	0	0	0	0	0	5.7	20.6	0.4	8	0.5	1.9	2.3	2.5	0.7	21.3	0	0	0.3
	100.167	0	0	0	1	0	0	0	0	4.1	30	0.9	0	6.2	2.4	1	22.8	13.3	14	0	0	24.9
	100.333	0	0	6	1	0	0	2	0	2.4	40.2	0.3	0.9	12.9	0.9	0.9	13.9	7.5	0.2	0	2.8	24.4
	100.5	0	1	28	1	1	0	14	0	13.6	6.8	0.8	0	44.1	29.9	2.2	1.4	1.6	0	0.2	0	35.6
	100.667	0	0	29	6	0	0	39	0	21.5	1.6	0.5	1.4	32.4	26.3	1	13	0	0	0	0	0.6
	100.833	0	0	41	8	0	0	32	0	2.3	0.4	0.1	3	3	62.1	2.9	45	0.4	0	0	0	0
	101	5	0	36	0	1	0	5	0	2.2	0.8	3	0.6	1.1	21.6	0.4	28	0.5	0	0	0	0
	101.167	0	2	5	0	0	0	0	0	2.6	0.3	28.9	4	0.8	44.6	0.9	15.3	0	0	0	0	0.1
	101.333	1	1	0	0	12	23	0	0.1	1.1	0.1	25.4	0	0.1	14.1	2.5	0.3	0	0	0	0	0
	101.5	0	0	0	4	9	38	0	0	1.5	1	29.9	0.1	1	44.6	5	0.1	3.3	0	0	0	0
	101.667	0	1	0	1	0	0	0	14.7	1.3	0	4.5	0.7	0.1	18.9	0.3	3.9	33.1	0	0	0	0
	101.833	0	0	0	2	0	0	0	18.8	0.1	0.3	1.5	1.6	0.2	11	25.1	0.8	34.8	0	13.4	0	0
	102	0	0	0	0	0	0	0	2.8	1.9	1	0.7	0	0.4	1.4	49.8	9.1	16.8	0.1	17.2	0.2	0
	102.167	0	0	1	1	0	0	0	0	1	0.1	0.2	1.4	0.3	1.8	37.2	4.1	9.4	0	14.8	38.9	2.3
	102.333	0	0	0	0	0	0	0	0	0	1.9	0.2	16.9	0.9	1.7	7.6	0.2	0.1	0.3	0	43.2	7
	102.5	0	0	1	5	0	0	0	0	13.9	7.5	0.6	25.6	0	1.9	2.8	0	0	0	0	31.1	19.7
	102.667	0	1	1	20	0	0	0	0	26	1	0	3.6	0.5	1.1	0.6	0	0.1	0.2	0.1	38.9	1.7
	102.833	0	2	2	24	0	0	0	0	18	0.2	1.3	25.3	2.6	1.3	1.1	1	0.6	0.1	0.4	25.2	0
	103	0	30	0	14	0	0	0	0	0.9	0.2	0.5	21.3	28.4	2.6	0.5	1	0	0	0	3.1	8.8
	103.167	0	36	0	12	0	0	0	0	0.1	1.1	0	1.1	32.9	5.6	2.6	6.7	0.2	0.1	3.9	6	0
	103.333	5	37	0	0	0	0	40	0	2.5	3.8	1.5	0.8	14.3	1.4	1.8	23.9	0.1	38.6	30.4	11.1	0
	103.5	18	52	1	2	0	0	16	0	0	21.4	3.8	0	2	1.7	0.2	52.3	1	0.8	23.9	0	0
	103.667	24	25	10	0	1	0	42	0	1.8	42.7	0.3	0.2	0.9	2.5	8.1	28.4	8.4	0.1	12.7	0	0
	103.833	9	2	8	0	19	2	30	0	0.3	33.2	8	0	0	8.8	1.8	0.7	22.3	0	0	0	0
	104	0	1	5	1	44	51	1	0	23.1	16.3	29.9	0.4	0.1	59	0.2	1.2	49.8	0.4	0	0	0
	104.167	0	0	6	1	0	46	0	2.1	24.5	2.1	33	0	0.8	30.2	35	3.2	12.4	0	0	0	0
	104.333	0	0	0	0	0	34	0	23.7	18.2	0.2	2.4	0.1	1.1	44.2	36	1.3	1.7	0	0.2	0.2	0
	104.5	0	0	0	1	0	30	0	35	2.5	0.5	0.2	0.6	0.1	19.5	30.2	2.8	0.2	0	0.2	0	0
	104.667	0	0	1	1	0	2	0	34.3	2.7	0	0.6	0.9	0.6	1.4	11	0	0.1	0	6.9	0	1.3
	104.833	0	0	0	1	0	0	0	16.7	3.9	0.4	0.5	0.8	1.4	0.3	0.1	15.3	0	0	0.3	0	14.5
	105	0	0	1	1	0	0	1	0	1.5	0.2	0	0.9	1.3	1.7	0.1	0.2	0	0	0	0	21.7
	105.167	0	0	0	0	0	0	0	0	0.5	0.1	0	12.7	9.3	0.5	1.2	0.7	0	0.2	0	2.3	0
	105.333	0	0	2	1	0	0	0	0.1	1.4	0.7	0.8	29.2	32.9	0.3	2.5	2.7	0	33.2	0.4	20.6	0
	105.5	0	0	0	11	0	0	0	0	1.6	0	0.6	5.1	1.8	2.1	0.7	0.5	0	0.1	0	1.5	0
	105.667	0	0	0	27	0	0	0	0	0.5	0	0	0	0.9	1.4	1.5	4.7	26.5	0	0	0.5	0
	105.833	0	2	3	36	0	0	0	0	0.9	0.3	0.2	2.6	14.1	5.2	1	0.4	2.8	0.1	0.3	0	0
	106	0	0	12	27	0	0	1	0	2.2	0.9	1.3	1.7	0.6	4.9	0.9	1.4	1.5	0.2	3.4	0	0
	106.167	0	0	30	8	3	0	43	0	0.8	16.4	0.5	0	0.4	3.6	0.1	1.4	0	0	2.4	24.3	0
	106.333	3	1	2	1	6	0	34	0	14.8	19.2	1.5	0	0	11.1	0	9.2	0.1	0	0	50.4	0
	106.5	11	5	0	0	37	0	11	0	28.7	1.4	4.8	0	0	32.5	1.9	18.7	0	0	0	2.7	0
	106.667	8	31	1	1	43	1	17	0	35.5	0	9.4	4.1	0	42.1	2.7	1.1	0.3	0	0.2	0	0.8
	106.833	0	7	0	0	17	0	0	0	3.4	0.4	3.9	0.1	1	6.8	0.6	0.7	0.1	2.3	0	0	0
	107	0	19	0	1	0	0	0	0	1.2	0	1.6	0	0.3	1.4	0.7	3.7	24.2	0.1	0.4	0	0
	107.167	0	33	1	0	1	0	0	0.1	0.7	0.4	0.4	0	1.6	0.2	24.5	0	9	1.2	0	0	0
	107.333	0	14	6	2	0	14	0	3.9	1	0.1	0.9	15.1	16.2	1.6	44	3.2	0.2	7.4	1.2	0	0
	107.5	0	29	24	1	0	37	3	0	7.3	3.4	1.8	30.7	11.2	2.5	35.9	2.6	1.9	0	0.1	0	5
	107.667	0	22	11	23	0	5	1	0	17.7	7.2	0.7	2.8	0.3	7.5	22.7	2.9	0.2	0	0.1	0	22.6
	107.833	0	7	23	34	15	0	1	0	32.5	1	1	5.4	1.1	11.1	14.3	29.1	0	0	0	4.3	3.1
	Fig S2c	Average of activity bouts the first 6 hours after the injection with VEH or CORT at ZT0 or at ZT12 in comparison to a naïve group
		ZT0-6							ZT12-18
	NAIVE	12.9722	17.0833	21.5556	13	12.8333	4.33333	7.16667	31.1944	22.3889	40.9444	39.3611	35.9167	32.5	26.8611
	VEH	20.1167	13.1778	24.65	9.71111	11.3028	12.5833	10.025	38.2944	40.1417	39.2861	41.6306	38.9028	31.6139	37.7917
	CORT	19.6278	21.1306	26.9083	10.9083	13.9861	15.2389	13.1667	43.4194	38.3056	44.1861	27.8389	31.7083	34.075	32.6306
	Data re-plotted from Fig 4

## Sheet: S9 Fig
Fig S9c	Quantification of the number of GR-HSP90 signal (puncta)/GFAP+area in the PVN at both timepoints
ZT0	ZT12
125.667	68.5
203	40.25
272	47.5
206.5
250.5
Fig S9d	Quantification of the number of GR-HSP90 signal (puncta)/GFAP- area in the SCN at both timepoints ZT0 (low GCs) and ZT12 (high GCs)
ZT0	ZT12
6466.33	4440.1
7480.35	6564.63
10353.4	2667.85
5438.56	4151.57
4280.28	5962
6138.37	2826.57
13063.9	3217.36
6741.84	6156.8
4069.6	4182.27
Fig S9e	Quantification of the number of GR-HSP90 signal (puncta)/GFAP- area in the SCN one hour after subcutaneously injecting either VEH or CORT (5 mg/Kg body weight at ZT23).
ZT0_VEH	ZT0_CORT
8872.71	6356.79
6975.48	5488.63
7361.08	3792.52
4385.26	3697.42
7719.34	2745.63
6591.43
Fig S9f	Percentage of GR+ nuclei co-stained either with GFAP, with SOX9 or with both astrocytic makers in samples from Fig 5
ZT0	ZT12	ZT0_VEH	ZT0_CORT
94.2857	97.2973	94.7368	78.5714
94.2857	97.7368	89.2069	92.4528
96.4286	94.1176	91.8182	82
85.4545	92.1875	95.4545	82.5
97.8261	90.1356	86.375	96.9231
76.5957	93.6508	87.375	81.0811

## Sheet: S11 Fig
Fig S11d	Decay (time from maximum to baseline)/rise (time from baseline to maximum) ratio of calcium events in astrocytes and non-astrocytes from the experiment in Fig 6g,h
Non-astros	Astros
4	3.3
1.7	4.3
1.5	1.7
3	2.6
0.3	1.5
4	2.3
0.3	0.4
3	6.3
1.3	2
2	0.3
3.5	0.4
4	4.5
1.5	0.9
2	1.2
0.7	50.3
0.8	1
0.7	7.3
1.5	2.7
0.5	5.3
0.7	3.5
3	2.7
1	0.5
0.2	0.3
0.3	1.2
2	16.6
1.5	1.5
3	14
3	3.7
1	4.5
2	4.8
1	1
1	1.3
1	2
2	0.6
1.1	0.7
1.2	0.9
2	4.3
0.4	1.8
3	1.3
1.5	2.5
1	1
0.6	1.6
1.5	4.4
1.5	0.6
2	2.4
1	0.3
2	13.6
1	0.4
1.3	5.5
0.5	2
1	2.2
3	2
1.7	2.3
1	0.8
1	7.2
0.7	1.6
1	0.9
0.7	0.5
0.4	0.6
0.3	0.7
	1
	5
	5.7
	5.4
	0.7
	8
	1.4
	1.7
	0.6
	14
	0.4
	0.4
	1.2
	4
	1.4
	0.7
	1.3
	0.5
	0.7
	0.7
	1.8
	5
	2
Fig S11e	Duration of Ca2+ events from the experiment in Fig 6g,h.
Non-astros	Astros
5	13
8	16
5	38
4	18
5	15
5	13
4	13
4	22
7	12
9	16
9	49
5	11
5	63
6	13
5	154
7	10
5	25
5	11
9	19
5	18
4	41
4	17
6	12
4	11
6	158
5	15
4	15
4	14
6	11
6	23
6	18
4	35
10	15
6	207
15	172
11	177
6	16
11	17
4	21
5	14
8	20
8	21
5	59
5	28
6	24
8	24
6	146
8	184
9	78
6	21
4	38
4	15
8	23
4	24
6	49
5	23
8	26
9	159
13	102
9	98
	14
	24
	60
	90
	75
	18
	24
	16
	14
	15
	17
	13
	11
	15
	12
	22
	9
	22
	25
	20
	14
	30
	18
Fig S11f	Total number of active regions of interest (ROIs) in the SCN in slices where the PVN-SCN connection was intact or cut
	Ctrl	CORT	CORT + RU
PVN-SCN intact	37	46.25	39.75
PVN-SCN intact	29	49.35	40
PVN-SCN cut	53.6	65.5	58
PVN-SCN cut	52.25	56.25	42.5
Fig S11g	Duration of Ca2+ events, the dotted line indicates the duration threshold used to count astrocytic events
PVN-SCN intact				PVN-SCN cut
Ctrl	CORT	CORT+RU		Ctrl	CORT	CORT+RU
26	20	9		30	9	7
8	20	10		34	7	23
11	11	10		25	28	14
31	12	11		10	9	8
13	16	32		9	9	25
13	39	8		19	22	21
6	7	8		9	12	29
20	5	7		22	38	8
8	11	9		29	15	60
7	11	7		27	9	6
21	45	7		30	11	7
6	20	10		14	20	8
7	15	15		15	12	24
7	14	9		13	7	20
7	12	15		26	12	18
11	8	6		7	11	32
14	12	6		19	9	15
62	7	33		27	9	20
12	15	12		10	70	12
51	38	16		15	16	25
17	24	7		15	25	9
17	20	6		13	8	31
5	5	15		7	17	16
8	19	12		7	37	6
23	41	12		15	8	14
6	7	13		8	20	15
6	12	12		15	7	8
14	24	8		10	15	13
8	15	8		23	8	9
17	9	26		8	5	29
53	18	12		10	8	11
13	14	16		19	20	8
9	6	19		15	11	7
14	9	12		8	15	33
8	6	14		9	12	14
8	6	6		16	16	33
11	16	9		5	17	28
23	6	11		7	7	19
20	16	41		12	20	30
50	18	34		9	16	12
44	17	11		23	10	20
32	5	96		6	8	6
10	12	12		12	11	15
90	8	7		10	15	40
37	8	27		9	15	34
39	7	21		17	15	10
40	8	37		25	18	9
57	14	33		7	22	8
18	14	35		44	7	7
21	39	9		7	13	9
21	14	17		9	13	9
14	27	11		11	12	10
48	43	10		18	11	15
18	9	27		17	10	16
29	15	13		9	16	8
25	72	13		28	10	10
20	93	12		33	8	10
19	72	17		13	14	31
36	20	22		10	7	13
35	37	22		10	53	11
	10	32		19	12	21
	56	22		16	36	20
	28	58		27	17	13
	83	33		26	24	29
	17	27		38	44	14
	32			35	18	7
	22			29	7	7
	40			35	43	25
	9			22	34	13
	18			12	14	28
	26			7	60	13
	22			26	24	32
	39			40	42	25
	14			44	52	25
	15			11	12	32
	52			23	36	22
	32			11	33	47
	15			25	21	40
	73			17	30	22
	23			10	47	12
	47			58	17	31
	29			11	28	47
	56			20	45	15
	21			12	29	28
	35			17	66	18
	21			18	32	11
	20			30	7	16
	13			42	14	7
	11			15	11	33
	81			17	22	22
	79			59	16	12
	78			27	17	12
	97			21	40	21
	69			7	15	23
	71			19	37	49
	26			30	23	30
				15	17	14
				46	8	13
				8	23	29
				21	8	13
				17	9	10
				13		18
				12		13
				18		15
				13		16
				19		15
				8		7
				11		7
						12
Fig S11h	Area under the curve (AUC) of the amplitude of the fluorescence signal (dF/F0)
PVN-SCN intact				PVN-SCN cut
Ctrl	CORT	CORT+RU		Ctrl	CORT	CORT+RU
5.02457	2.08357	4.80669		1.43472	1.12186	1.73954
1.89231	2.24364	1.25947		2.06861	0.949424	2.02662
3.04594	4.8799	3.80578		0.679981	1.0183	3.21245
7.97231	1.25765	2.0937		0.12978	1.0507	3.12286
2.8888	1.12843	5.56405		1.14486	1.32373	1.11327
1.52268	3.88329	1.3455		0.478984	1.6464	1.19128
1.68026	1.54684	1.48221		1.31205	0.870089	1.51153
3.62683	1.37831	1.31614		2.28883	0.777801	0.550271
1.61432	1.86797	4.50775		0.81822	0.255199	1.60388
1.559	1.14543	2.87787		1.14692	0.954501	1.82753
4.05762	2.33547	1.2714		1.18475	2.26713	5.00281
0.961873	6.11911	3.04302		0.397989	1.0146	2.55768
1.20005	1.28273	1.89549		0.952325	1.66475	2.46854
1.44833	1.31894	1.25848		1.27111	1.03763	1.7869
1.58435	7.41771	1.48978		0.719799	1.72653	0.62385
1.87027	1.28631	7.15304		0.730046	0.889852	1.77704
2.32988	2.02918	1.49171		1.11234	0.302278	0.730606
2.49393	1.3632	1.05224		0.650853	0.690411	0.976496
2.62596	0.794119	3.20814		1.11153	0.901695	0.742505
1.54271	2.7875	1.09929		0.419597	0.609056	0.52713
2.50669	6.50118	1.92845		0.427071	0.541714	1.36365
2.58673	2.25991	4.0186		0.544685	0.505066	1.30184
1.04921	1.80505	1.63695		0.472541	0.683827	0.729997
1.2606	2.87698	2.34601		0.547977	0.619764	1.05764
4.3916	2.9905	4.4457		0.524847	2.20262	1.17317
1.75951	2.35745	1.8046		0.439671	0.432801	2.05915
1.41518	5.08242	2.24332		0.538532	0.939828	1.32189
3.01292	1.48955	1.3642		0.488812	2.33065	1.21223
1.81632	1.94182	2.00199		0.597642	1.9484	0.842562
2.50144	1.75275	2.61006		0.565431	0.969453	0.990933
1.92871	2.94956	1.3401		0.882881	0.593074	0.493273
1.8325	2.83065	3.34861		1.73225	0.511492	0.417877
2.012	1.70039	1.65481		0.896417	0.770277	0.782529
1.57171	1.11181	2.62441		0.653307	0.672277	5.21246
1.77872	2.24271	2.77382		0.655432	1.06319	1.27645
0.839607	1.95857	1.69691		0.98036	0.789492	1.4361
2.06379	4.04153	3.93061		0.322811	2.17083	4.41974
2.19467	1.21733	3.20626		0.636225	0.500994	0.796233
0.561293	1.77711	1.68863		0.818936	1.61658	0.82419
1.92899	1.7359	3.58673		0.474605	1.58444	1.73358
0.762122	1.57586	3.87778		1.45884	1.95056	1.20147
1.68364	2.11881	1.81584		0.464852	1.66149	0.971165
2.97616	2.45505	0.863863		1.05757	3.70895	0.614246
0.335473	9.75569	1.11082		0.520166	0.702313	0.84149
1.81085	2.28587	0.446961		0.749744	0.579638	0.120053
1.03745	0.588557	2.47694		1.19001	2.16338	1.08439
1.19546	1.99843	2.96991		1.32411	0.849873	0.750791
2.11354	1.58115	1.74818		0.538141	0.856186	1.1476
0.838384	1.97657	1.87194		4.9195	0.878086	0.894031
2.85066	1.32565	2.30307		0.774368	0.965823	2.11115
0.898622	2.3416	1.45063		0.679515	2.14396	1.16399
0.818364	1.5218	2.28444		0.757983	0.63207	1.13188
0.590539	1.93927	1.42968		0.387635	1.65539	0.652341
0.454247	1.02018	0.968655		1.24535	1.18779	1.99412
0.89242	1.00027	1.62739		1.18273	1.00713	1.11462
2.04478	2.73703	1.3423		1.25446	0.566075	0.599701
1.29517	0.286901	1.51731		1.86723	1.20392	1.4206
1.44637	0.910104	4.25255		2.2564	0.908962	0.862968
0.619988	2.628	0.712762		1.45621	0.808706	1.57836
0.528239	1.94141	0.458641		2.3774	4.0827	0.779314
2.02761	2.94137	2.73688		1.24432	0.867785	1.64151
0.807247	2.71633	2.46195		0.397656	1.60356	1.1015
0.748997	1.41026	2.60384		0.637775	0.561767	4.58253
1.00047	2.90304	2.78458		0.991099	1.20068	1.63293
1.84554	0.944593	3.7614		2.25002	1.14047	2.42978
0.612298	0.291854	1.73697		1.61078	1.16862	2.1982
1.49038	4.00449	2.96302		2.96997	0.493053	1.10601
1.32944	1.84889	4.44653		2.81282	0.295437	3.03444
0.465157	3.98464	1.86546		1.19985	2.11302	0.80947
0.393608	2.42402	2.41557		1.34132	0.377389	0.721253
0.815609	2.85077	2.99571		1.07573	0.675851	0.883471
	3.32385	2.95728		1.0154	0.649597	2.61028
	3.13235	2.06242		1.6469	0.496577	0.937277
	1.50616	4.88021		1.67207	1.24023	0.655838
	2.10094	2.97253		0.978978	2.41099	1.17101
	2.17295	3.50487		1.09033	2.19067	1.02752
	1.42259	0.521597		0.930018	0.592831	1.1268
	3.26154	2.77621		0.604395	2.61727	2.04372
	1.86444	3.16129		2.37578	1.57816	1.01208
	1.45747	1.69549		2.94883	2.30379	2.10642
	3.25013	0.689751		2.86668	1.19129	0.920987
	2.9739	2.74594		1.63944	1.13974	2.06865
	1.50219	0.862504		1.35357	1.85768	0.729977
	1.78344	3.45255		3.46606	1.08104	1.16904
	2.02152	1.25506		1.1379	2.04011	0.84153
	2.54925	0.481761		3.6278	1.09999	0.639567
	3.03531	2.10798		2.34708	1.60344	1.24696
	3.43781	0.75414		2.23242	0.628832	1.42075
	2.45668	1.01449		0.53929	0.952629	0.766993
	2.47684	0.782319		1.76216	2.20696	0.890817
	1.621			1.15564	0.497	1.61253
	1.45993			1.54221	2.24326	-0.31761
	1.95148			2.58026	1.20706	1.14006
	2.0527			2.03927	2.09772	1.87374
	1.5706			0.818951	1.10047	0.645659
	1.69583			2.75201	1.53312	-0.58465
	1.19351			0.608921	1.20314	1.65078
	4.00902			2.05138	1.59489	0.728602
	1.99968			2.1094	0.8555	1.14863
	1.67759			1.51273	0.888799	0.368375
	2.50886			1.08442	2.53037	0.737338
	1.77596			1.9374	2.59238	0.99983
	0.653702			1.81245	1.50775	0.286332
	0.946135			1.85537	0.654015	0.826071
	1.27691			0.959312	1.52303	0.302445
	2.55809				2.93834	0.311889
	0.729993				2.65166	0.399055
	2.00081				1.85171	0.695674
	4.27224				1.49158	0.475832
	1.86847				1.74347	0.988186
	1.01129				2.15441
	3.10127				3.90182
	1.5747				1.98983
	3.6173				3.10426
	2.38757				2.00539
	2.44814				2.75299
	1.87235				2.84179
	1.37578				0.924078
	1.2086				0.70341
	1.03438				1.42035
	1.13229				0.958911
	1.37602				1.79911
	1.40253				1.37555
	1.76168				1.45409
	0.713776				0.408793
	2.07348				2.05742
	0.83872				1.26534
	1.132				4.58546
					4.39319
					1.59365
					1.11891
					1.20236
					0.575231
					1.1945
					0.848253
					5.14107
					1.59017
					1.02172
					0.631412
					2.27485
Fig S11i	Mean amplitude of astrocytic Ca2+ events from the experiment in Fig 6g,h
Ctrl	CORT	GAP 26	CORT + GAP 26
0.94	0.23	0.37	0.24
0.43	0.2	0.28	0.35
0.3	0.24	0.11	0.16
0.27	0.3	0.2	0.24
Fig S11j	Mean duration of astrocytic Ca2+ events from the experiment in Fig 6g,h
Ctrl	CORT	GAP 26	CORT + GAP 26
19.67	18.43	36	17.25
21.2	18.91	34.67	37.33
20.75	30.75	21	19
28.6	20	18.5	30.43
Fig S11k	Number of astrocytic Ca2+ events comparison between baseline recording (Ctrl) and vehicle (aCSF containing 0.1% DMSO)
Ctrl	VEH
0	0.49
0	0.74
0.98	1.47
3.2	0.49
3.93	5.66
4.67	3.44
0.98	0
7.62	5.9
1.23	1.47
2.7	2.7
2.21	4.92
11.56	4.67
Fig S11l	Integrated Ca2+ response represented as the area under the curve (AUC)
VEH	CORT	CORT + GAP26
1.22	15.56	7.43
1.67	5.53	0.96
3.59	9.13	9.45
1.58	3.85	0.4
Fig S11m	Integrated Ca2+ response represented as the area under the curve (AUC)
VEH	CORT	CORT + GAP26
19.47	14.43	4.05
6.9	81.53	1.41
0	5.95	13.64
51.43	46.78	13.28
Fig S11n	Integrated Ca2+ response represented as the area under the curve (AUC)
VEH	CORT-BSA	CORT-BSA + RU
0	2.09	0
3.1	13.54	0.84
24.79	52.68	2.61
